# Supplementary material for: A decade of vector control activities: Progress and limitations of Chagas disease prevention in a region of Guatemala with persistent Triatoma dimidiata infestation
Source: PLoS Negl Trop Dis. 2018 Nov 6;12(11):e0006896. doi: 10.1371/journal.pntd.0006896 (PMC6239342; doi:10.1371/journal.pntd.0006896)
Supplement: S1 Dataset — The dataset contains the information of the 2001, 2007 and 2011 entomological surveys conducted in collaboration by CES and the MSPAS. (XLSX) [file pntd.0006896.s002.xlsx]

## Sheet: ID
Municipio	ID	Comunidad	ID	Caserio	ID				Roof	ID	Wall	ID	Floor	ID
Comapa	1	San Jose	8	Almolonga	1				Aluminum	1	Bajareque	1	Dirt	1
Comapa	1	San Jose	8	Apanten	2				Clay	2	Adobe	2	Ceramic	2
Comapa	1	San Jose	8	Buena Vista	3				Thatched	3	Cinder block	3	Cement	3
Comapa	1	El Carrizo	2	Copalapa	4				Other	4	Other	4	Other	4
Comapa	1	El Guachipilin	3	El Copalar	5
Comapa	1	San Jose	8	El Anonito	6
Comapa	1	San Jose	8	El Calvario	7
Comapa	1	El Carrizo	2	El Carrizo	8
Comapa	1	San Jose	8	El Chinchintor	9
Comapa	1	El Carrizo	2	El Comalito	10
Comapa	1	El Guachipilin	3	El Guachipilin	11
Comapa	1	San Cristobal	6	El Jocote	13
Comapa	1	San Jose	8	El Matochal	14
Comapa	1	El Carrizo	2	El Pinito	16
Comapa	1	El Carrizo	2	El Tepenance	17
Comapa	1	San Cristobal	6	Ixcanal I	18
Comapa	1	San Cristobal	6	Ixcanal II	19
Comapa	1	El Carrizo	2	La Ceiba	20
Comapa	1	San Jose	8	Madre Cacao	21
Comapa	1	San Cristobal	6	Piedra Pintada	22
Comapa	1	El Carrizo	2	Pozas Blancas	23
Comapa	1	El Carrizo	2	San Antonio	24
Comapa	1	San Cristobal	6	San Cristobal	25
Comapa	1	El Carrizo	2	San Francisco	26
Comapa	1	San Jose	8	San Jose	27
Comapa	1	San Jose	8	San Juan	28
Comapa	1	El Carrizo	2	San Ramon	29
Comapa	1	San Cristobal	6	Santa Barbara	30
Comapa	1	El Guachipilin	3	Talpetate	31
Comapa	1	El Carrizo	2	El Marillo	33
Zapotitlán	2	Cerro Redondo	1	Cerro Redondo	34
Zapotitlán	2	Canoas	9	Canoas	35
Comapa	1	Caparrosa	10	Caparrosa	36
Comapa	1	Estanzuela	11	Estanzuela	37
Comapa	1			El Coyol	38
Comapa	1			El Tempisque	39
Comapa	1			Las Pilas	40
Comapa	1			El Cuje	41
Comapa	1	El Pinal	12	El Pinal	42
Comapa	1			El Rodeo	43
Comapa	1			Las Crucitas	44
Comapa	1			San Luis Naranjito	45

## Sheet: Supplementary Dataset 1. Entomo
Municipio_Name	ID_Municipio	Comunidad_Name	ID_Comunidad	Caserio_Name	ID_Caserio	ID_House	Altitude	ID_Alt	ID_Year	TD_Nymph	Nymph_Presence	TD_Adult	Adult_Presence	TD_Infestation	TD_Density	ID_Roof	ID_Wall	ID_Floor
Comapa	1	El Guachipilin	3	El Copalar	5	22-14331	1115	2	1	0	0	0	0	0	0	2	2	3
Comapa	1	El Guachipilin	3	El Copalar	5	22-14012	1115	2	1	0	0	0	0	0	0	2	2	3
Comapa	1	El Guachipilin	3	El Copalar	5	22-14011	1115	2	1	0	0	0	0	0	0	2	2	3
Comapa	1	El Guachipilin	3	El Copalar	5	22-1424	1115	2	1	0	0	0	0	0	0	1	3	3
Comapa	1	El Guachipilin	3	El Copalar	5	22-14222	1115	2	1	0	0	0	0	0	0	1	3	4
Comapa	1	El Guachipilin	3	El Copalar	5	22-14035	1115	2	1	0	0	0	0	0	0	2	3	4
Comapa	1	El Guachipilin	3	El Copalar	5	22-14218	1115	2	1	0	0	6	1	1	6	1	2	1
Comapa	1	El Guachipilin	3	El Copalar	5	22-14217	1115	2	1	1	1	1	1	1	2	1	2	1
Comapa	1	El Guachipilin	3	El Copalar	5	22-1425	1115	2	1	1	1	1	1	1	2	1	2	1
Comapa	1	El Guachipilin	3	El Copalar	5	22-14330	1115	2	1	0	0	0	0	0	0	1	2	1
Comapa	1	El Guachipilin	3	El Copalar	5	22-14326	1115	2	1	0	0	0	0	0	0	2	2	1
Comapa	1	El Guachipilin	3	El Copalar	5	22-14040	1115	2	1	0	0	0	0	0	0	1	2	1
Comapa	1	El Guachipilin	3	El Copalar	5	22-14038	1115	2	1	0	0	0	0	0	0	2	2	1
Comapa	1	El Guachipilin	3	El Copalar	5	22-14014	1115	2	1	0	0	0	0	0	0	1	1	1
Comapa	1	El Guachipilin	3	El Copalar	5	22-1418	1115	2	1	3	1	1	1	1	4	1	1	1
Comapa	1	El Guachipilin	3	El Copalar	5	22-1417	1115	2	1	0	0	0	0	0	0	1	3	1
Comapa	1	El Carrizo	2	El Carrizo	8	22-1489	1187	2	1	1	1	2	1	1	3	1	2	3
Comapa	1	El Carrizo	2	El Carrizo	8	22-1487	1187	2	1	0	0	4	1	1	4	1	3	4
Comapa	1	El Carrizo	2	El Carrizo	8	22-1472	1187	2	1	3	1	0	0	1	3	1	2	1
Comapa	1	El Carrizo	2	El Carrizo	8	22-1486	1187	2	1	2	1	3	1	1	5	1	2	1
Comapa	1	El Carrizo	2	El Carrizo	8	22-14811	1187	2	1	1	1	2	1	1	3	1	2	1
Comapa	1	El Carrizo	2	El Carrizo	8	22-1471	1187	2	1	5	1	4	1	1	9	2	2	1
Comapa	1	El Carrizo	2	El Carrizo	8	22-1488	1187	2	1	1	1	0	0	1	1	1	2	1
Comapa	1	El Carrizo	2	El Carrizo	8	22-1473	1187	2	1	0	0	0	0	0	0	1	1	1
Comapa	1	El Carrizo	2	El Carrizo	8	22-1474	1187	2	1	0	0	2	1	1	2	1	1	1
Comapa	1	El Carrizo	2	El Carrizo	8	22-1475	1187	2	1	0	0	0	0	0	0	1	1	1
Comapa	1	El Carrizo	2	El Carrizo	8	22-14810	1187	2	1	1	1	1	1	1	2	1	1	1
Comapa	1	El Carrizo	2	El Comalito	10	22-15333	1134	2	1	4	1	0	0	1	4	1	2	4
Comapa	1	El Carrizo	2	El Comalito	10	22-1534	1134	2	1	0	0	2	1	1	2	1	2	1
Comapa	1	El Carrizo	2	El Comalito	10	22-15360	1134	2	1	4	1	1	1	1	5	1	2	1
Comapa	1	El Carrizo	2	El Comalito	10	22-153106	1134	2	1	0	0	2	1	1	2	2	2	1
Comapa	1	El Carrizo	2	El Comalito	10	22-15267	1134	2	1	2	1	1	1	1	3	1	2	1
Comapa	1	El Carrizo	2	El Comalito	10	22-15282	1134	2	1	7	1	4	1	1	11	1	1	1
Comapa	1	El Carrizo	2	El Comalito	10	22-15352	1134	2	1	0	0	0	0	0	0	1	1	1
Comapa	1	El Carrizo	2	El Comalito	10	22-15274	1134	2	1	0	0	0	0	0	0	1	1	1
Comapa	1	El Carrizo	2	El Comalito	10	22-15243	1134	2	1	4	1	4	1	1	8	3	1	1
Comapa	1	El Carrizo	2	El Comalito	10	22-15270	1134	2	1	0	0	0	0	0	0	2	1	1
Comapa	1	El Carrizo	2	El Comalito	10	22-152105	1134	2	1	0	0	1	1	1	1	2	1	1
Comapa	1	El Guachipilin	3	El Guachipilin	11	22-136138	1126	2	1	0	0	0	0	0	0	1	2	3
Comapa	1	El Guachipilin	3	El Guachipilin	11	22-136133	1126	2	1	0	0	0	0	0	0	1	2	3
Comapa	1	El Guachipilin	3	El Guachipilin	11	22-13699	1126	2	1	0	0	0	0	0	0	1	2	3
Comapa	1	El Guachipilin	3	El Guachipilin	11	22-139171	1126	2	1	0	0	0	0	0	0	1	2	3
Comapa	1	El Guachipilin	3	El Guachipilin	11	22-139165	1126	2	1	5	1	0	0	1	5	1	2	3
Comapa	1	El Guachipilin	3	El Guachipilin	11	22-139154	1126	2	1	0	0	0	0	0	0	1	2	3
Comapa	1	El Guachipilin	3	El Guachipilin	11	22-136111	1126	2	1	0	0	0	0	0	0	2	2	3
Comapa	1	El Guachipilin	3	El Guachipilin	11	22-1388	1126	2	1	0	0	0	0	0	0	2	2	3
Comapa	1	El Guachipilin	3	El Guachipilin	11	22-13763	1126	2	1	0	0	0	0	0	0	1	3	3
Comapa	1	El Guachipilin	3	El Guachipilin	11	22-13768	1126	2	1	0	0	0	0	0	0	1	3	3
Comapa	1	El Guachipilin	3	El Guachipilin	11	22-136141	1126	2	1	0	0	0	0	0	0	1	3	3
Comapa	1	El Guachipilin	3	El Guachipilin	11	22-13753	1126	2	1	0	0	0	0	0	0	1	3	4
Comapa	1	El Guachipilin	3	El Guachipilin	11	22-136131	1126	2	1	0	0	0	0	0	0	1	2	1
Comapa	1	El Guachipilin	3	El Guachipilin	11	22-139168	1126	2	1	0	0	0	0	0	0	2	2	1
Comapa	1	El Guachipilin	3	El Guachipilin	11	22-13743	1126	2	1	0	0	0	0	0	0	1	2	1
Comapa	1	El Guachipilin	3	El Guachipilin	11	22-13794	1126	2	1	0	0	0	0	0	0	1	2	1
Comapa	1	El Guachipilin	3	El Guachipilin	11	22-13824	1126	2	1	0	0	0	0	0	0	1	2	1
Comapa	1	El Guachipilin	3	El Guachipilin	11	22-13811	1126	2	1	1	1	1	1	1	2	2	2	1
Comapa	1	El Guachipilin	3	El Guachipilin	11	22-13760	1126	2	1	0	0	0	0	0	0	2	1	1
Comapa	1	El Guachipilin	3	El Guachipilin	11	22-138196	1126	2	1	0	0	0	0	0	0	1	3	1
Comapa	1	El Carrizo	2	El Pinito	16	22-15010	1016	2	1	0	0	0	0	0	0	1	2	1
Comapa	1	El Carrizo	2	El Pinito	16	22-14914	1016	2	1	3	1	0	0	1	3	1	2	1
Comapa	1	El Carrizo	2	El Pinito	16	22-14918	1016	2	1	0	0	0	0	0	0	1	2	1
Comapa	1	El Carrizo	2	El Pinito	16	22-1499	1016	2	1	0	0	0	0	0	0	3	2	1
Comapa	1	El Carrizo	2	El Pinito	16	22-14919	1016	2	1	0	0	0	0	0	0	3	2	1
Comapa	1	El Carrizo	2	El Pinito	16	22-15015	1016	2	1	0	0	0	0	0	0	1	1	1
Comapa	1	El Carrizo	2	El Pinito	16	22-15126	1016	2	1	1	1	3	1	1	4	1	1	1
Comapa	1	El Carrizo	2	El Pinito	16	22-15124	1016	2	1	0	0	1	1	1	1	1	1	1
Comapa	1	El Carrizo	2	El Pinito	16	22-1494	1016	2	1	4	1	4	1	1	8	3	1	1
Comapa	1	El Carrizo	2	El Pinito	16	22-1497	1016	2	1	0	0	0	0	0	0	3	1	1
Comapa	1	El Carrizo	2	El Pinito	16	22-15121	1016	2	1	0	0	1	1	1	1	3	1	1
Comapa	1	El Carrizo	2	El Pinito	16	22-15117	1016	2	1	1	1	3	1	1	4	2	1	1
Comapa	1	San Jose	8	Madre Cacao	21	22-12836	885	2	1	0	0	0	0	0	0	1	1	1
Comapa	1	San Jose	8	Madre Cacao	21	22-1288	885	2	1	0	0	0	0	0	0	1	1	1
Comapa	1	San Jose	8	Madre Cacao	21	22-12829	885	2	1	0	0	0	0	0	0	1	1	1
Comapa	1	San Jose	8	Madre Cacao	21	22-12860	885	2	1	0	0	0	0	0	0	1	1	1
Comapa	1	San Jose	8	Madre Cacao	21	22-1292	885	2	1	0	0	0	0	0	0	1	1	1
Comapa	1	San Jose	8	Madre Cacao	21	22-12910	885	2	1	0	0	0	0	0	0	1	1	1
Comapa	1	San Jose	8	Madre Cacao	21	22-12748	885	2	1	0	0	0	0	0	0	1	1	1
Comapa	1	San Jose	8	Madre Cacao	21	22-12743	885	2	1	0	0	0	0	0	0	1	1	1
Comapa	1	San Jose	8	Madre Cacao	21	22-12735	885	2	1	0	0	0	0	0	0	1	1	1
Comapa	1	San Jose	8	Madre Cacao	21	22-12738	885	2	1	2	1	6	1	1	8	1	1	1
Comapa	1	San Jose	8	Madre Cacao	21	22-12823	885	2	1	0	0	0	0	0	0	3	1	1
Comapa	1	San Jose	8	Madre Cacao	21	22-1286	885	2	1	0	0	0	0	0	0	3	1	1
Comapa	1	San Jose	8	Madre Cacao	21	22-12750	885	2	1	0	0	0	0	0	0	2	1	1
Comapa	1	San Jose	8	Madre Cacao	21	22-12746	885	2	1	2	1	1	1	1	3	2	1	1
Comapa	1	Caparrosa	10	Caparrosa	36	22-124143	835	1	1	0	0	0	0	0	0	1	2	3
Comapa	1	Caparrosa	10	Caparrosa	36	22-12515	835	1	1	0	0	0	0	0	0	2	2	3
Comapa	1	Caparrosa	10	Caparrosa	36	22-12526	835	1	1	1	1	0	0	1	1	2	2	3
Comapa	1	Caparrosa	10	Caparrosa	36	22-12540	835	1	1	0	0	3	1	1	3	2	2	3
Comapa	1	Caparrosa	10	Caparrosa	36	22-12546	835	1	1	0	0	4	1	1	4	2	2	3
Comapa	1	Caparrosa	10	Caparrosa	36	22-124106	835	1	1	0	0	0	0	0	0	1	2	4
Comapa	1	Caparrosa	10	Caparrosa	36	22-1244	835	1	1	0	0	0	0	0	0	1	2	1
Comapa	1	Caparrosa	10	Caparrosa	36	22-12558	835	1	1	2	1	0	0	1	2	1	2	1
Comapa	1	Caparrosa	10	Caparrosa	36	22-12430	835	1	1	0	0	0	0	0	0	2	2	1
Comapa	1	Caparrosa	10	Caparrosa	36	22-12516	835	1	1	0	0	0	0	0	0	2	2	1
Comapa	1	Caparrosa	10	Caparrosa	36	22-12665	835	1	1	1	1	1	1	1	2	2	2	1
Comapa	1	Caparrosa	10	Caparrosa	36	22-12677	835	1	1	0	0	0	0	0	0	2	2	1
Comapa	1	Caparrosa	10	Caparrosa	36	22-126155	835	1	1	0	0	0	0	0	0	2	2	1
Comapa	1	Caparrosa	10	Caparrosa	36	22-126130	835	1	1	0	0	0	0	0	0	2	2	1
Comapa	1	Caparrosa	10	Caparrosa	36	22-126111	835	1	1	0	0	0	0	0	0	2	2	1
Comapa	1	Caparrosa	10	Caparrosa	36	22-12671	835	1	1	0	0	0	0	0	0	2	2	1
Comapa	1	Caparrosa	10	Caparrosa	36	22-12434	835	1	1	0	0	1	1	1	1	1	1	1
Comapa	1	Caparrosa	10	Caparrosa	36	22-124118	835	1	1	1	1	0	0	1	1	2	1	1
Comapa	1	Estanzuela	11	Estanzuela	37	22-12215	430	1	1	0	0	0	0	0	0	2	2	4
Comapa	1	Estanzuela	11	Estanzuela	37	22-1217	430	1	1	0	0	0	0	0	0	1	2	1
Comapa	1	Estanzuela	11	Estanzuela	37	22-12319	430	1	1	0	0	0	0	0	0	1	2	1
Comapa	1	Estanzuela	11	Estanzuela	37	22-1204	430	1	1	0	0	0	0	0	0	1	2	1
Comapa	1	Estanzuela	11	Estanzuela	37	22-12216	430	1	1	0	0	0	0	0	0	2	2	1
Comapa	1	Estanzuela	11	Estanzuela	37	22-12217	430	1	1	0	0	0	0	0	0	2	2	1
Comapa	1	Estanzuela	11	Estanzuela	37	22-12218	430	1	1	0	0	0	0	0	0	2	2	1
Comapa	1	Estanzuela	11	Estanzuela	37	22-1218	430	1	1	0	0	0	0	0	0	2	2	1
Comapa	1	Estanzuela	11	Estanzuela	37	22-1219	430	1	1	0	0	0	0	0	0	2	2	1
Comapa	1	Estanzuela	11	Estanzuela	37	22-12110	430	1	1	0	0	0	0	0	0	2	2	1
Comapa	1	Estanzuela	11	Estanzuela	37	22-12111	430	1	1	0	0	0	0	0	0	2	2	1
Comapa	1	Estanzuela	11	Estanzuela	37	22-12112	430	1	1	0	0	0	0	0	0	2	2	1
Comapa	1	Estanzuela	11	Estanzuela	37	22-1201	430	1	1	0	0	0	0	0	0	2	2	1
Comapa	1	Estanzuela	11	Estanzuela	37	22-1202	430	1	1	0	0	0	0	0	0	2	2	1
Comapa	1	Estanzuela	11	Estanzuela	37	22-1203	430	1	1	0	0	0	0	0	0	2	2	1
Comapa	1	Estanzuela	11	Estanzuela	37	22-1205	430	1	1	0	0	0	0	0	0	2	2	1
Comapa	1	Estanzuela	11	Estanzuela	37	22-12213	430	1	1	0	0	0	0	0	0	2	1	1
Comapa	1	Estanzuela	11	Estanzuela	37	22-12214	430	1	1	0	0	0	0	0	0	2	1	1
Comapa	1	Estanzuela	11	Estanzuela	37	22-1206	430	1	1	0	0	0	0	0	0	2	1	1
Comapa	1			El Coyol	38	22-14511	1078	2	1	0	0	0	0	0	0	1	2	1
Comapa	1			El Coyol	38	22-14514	1078	2	1	0	0	2	1	1	2	1	2	1
Comapa	1			El Coyol	38	22-1456	1078	2	1	2	1	1	1	1	3	2	2	1
Comapa	1			El Coyol	38	22-14420	1078	2	1	0	0	0	0	0	0	1	2	1
Comapa	1			El Coyol	38	22-14418	1078	2	1	84	1	7	1	1	91	1	2	1
Comapa	1			El Coyol	38	22-1458	1078	2	1	0	0	0	0	0	0	1	2	1
Comapa	1			El Coyol	38	22-14424	1078	2	1	0	0	3	1	1	3	1	1	1
Comapa	1			El Coyol	38	22-14422	1078	2	1	1	1	0	0	1	1	1	1	1
Comapa	1			El Coyol	38	22-14427	1078	2	1	2	1	0	0	1	2	1	1	1
Comapa	1			El Coyol	38	22-1444	1078	2	1	2	1	2	1	1	4	1	1	1
Comapa	1			El Coyol	38	22-14516	1078	2	1	0	0	0	0	0	0	1	1	1
Comapa	1			El Coyol	38	22-14515	1078	2	1	0	0	0	0	0	0	1	1	1
Comapa	1			El Coyol	38	22-14613	1078	2	1	0	0	0	0	0	0	2	1	1
Comapa	1			El Tempisque	39	22-13426	680	1	1	0	0	0	0	0	0	1	2	3
Comapa	1			El Tempisque	39	22-13468	680	1	1	0	0	0	0	0	0	1	2	1
Comapa	1			El Tempisque	39	22-13423	680	1	1	0	0	0	0	0	0	1	2	1
Comapa	1			El Tempisque	39	22-13546	680	1	1	0	0	0	0	0	0	1	2	1
Comapa	1			El Tempisque	39	22-13420	680	1	1	0	0	0	0	0	0	2	2	1
Comapa	1			El Tempisque	39	22-13541	680	1	1	0	0	0	0	0	0	2	2	1
Comapa	1			El Tempisque	39	22-1352	680	1	1	0	0	0	0	0	0	2	2	1
Comapa	1			El Tempisque	39	22-13490	680	1	1	0	0	0	0	0	0	1	1	1
Comapa	1			El Tempisque	39	22-13457	680	1	1	0	0	0	0	0	0	2	3	1
Comapa	1			Las Pilas	40	22-11918	820	1	1	0	0	0	0	0	0	1	2	3
Comapa	1			Las Pilas	40	22-11912	820	1	1	0	0	0	0	0	0	1	2	3
Comapa	1			Las Pilas	40	22-119180	820	1	1	0	0	0	0	0	0	1	2	3
Comapa	1			Las Pilas	40	22-119187	820	1	1	0	0	0	0	0	0	1	2	3
Comapa	1			Las Pilas	40	22-119165	820	1	1	0	0	0	0	0	0	1	2	3
Comapa	1			Las Pilas	40	22-11829	820	1	1	0	0	0	0	0	0	2	2	3
Comapa	1			Las Pilas	40	22-11842	820	1	1	0	0	0	0	0	0	2	2	3
Comapa	1			Las Pilas	40	22-11860	820	1	1	0	0	0	0	0	0	2	2	3
Comapa	1			Las Pilas	40	22-11923	820	1	1	0	0	0	0	0	0	1	1	3
Comapa	1			Las Pilas	40	22-1193	820	1	1	0	0	0	0	0	0	4	3	3
Comapa	1			Las Pilas	40	22-117104	820	1	1	0	0	0	0	0	0	1	2	1
Comapa	1			Las Pilas	40	22-117118	820	1	1	0	0	0	0	0	0	2	2	1
Comapa	1			Las Pilas	40	22-11798	820	1	1	0	0	0	0	0	0	2	2	1
Comapa	1			Las Pilas	40	22-118144	820	1	1	0	0	0	0	0	0	2	2	1
Comapa	1			Las Pilas	40	22-118133	820	1	1	0	0	0	0	0	0	2	2	1
Comapa	1			Las Pilas	40	22-11774	820	1	1	0	0	0	0	0	0	1	3	1
Comapa	1			Las Pilas	40	22-11710	820	1	1	0	0	0	0	0	0	4	3	1
Comapa	1			Las Pilas	40	22-117120	820	1	1	0	0	0	0	0	0	1	4	1
Comapa	1			Las Pilas	40	22-118134	820	1	1	0	0	0	0	0	0	2	4	1
Comapa	1			El Cuje	41	22-1168	762	1	1	0	0	0	0	0	0	1	2	3
Comapa	1			El Cuje	41	22-1169	762	1	1	4	1	0	0	1	4	1	2	1
Comapa	1			El Cuje	41	22-11527	762	1	1	0	0	0	0	0	0	2	2	1
Comapa	1			El Cuje	41	22-11526	762	1	1	0	0	0	0	0	0	2	2	1
Comapa	1			El Cuje	41	22-11524	762	1	1	0	0	0	0	0	0	2	2	1
Comapa	1			El Cuje	41	22-1152	762	1	1	0	0	0	0	0	0	2	2	1
Comapa	1			El Cuje	41	22-1151	762	1	1	0	0	0	0	0	0	2	2	1
Comapa	1			El Cuje	41	22-11523	762	1	1	0	0	0	0	0	0	2	2	1
Comapa	1			El Cuje	41	22-11615	762	1	1	0	0	0	0	0	0	2	1	1
Comapa	1			El Cuje	41	22-11618	762	1	1	0	0	0	0	0	0	2	1	1
Comapa	1			El Cuje	41	22-11620	762	1	1	0	0	0	0	0	0	2	1	1
Comapa	1			El Cuje	41	22-11613	762	1	1	0	0	0	0	0	0	3	4	1
Comapa	1	El Carrizo	2	El Comalito	10	126	1134	2	2	0	0	0	0	0	0	1	3	3
Comapa	1	San Jose	8	Apanten	2	2	1201	2	2	0	0	0	0	0	0	1	2	3
Comapa	1	San Jose	8	Apanten	2	10	1201	2	2	0	0	0	0	0	0	1	2	3
Comapa	1	San Jose	8	Apanten	2	20	1201	2	2	0	0	4	1	1	4	1	2	3
Comapa	1			El Cuje	41	9	762	1	2	0	0	0	0	0	0	1	2	3
Comapa	1	El Pinal	12	El Pinal	42	136	1144	2	2	0	0	0	0	0	0	1	2	3
Comapa	1			El Rodeo	43	5	876	2	2	0	0	0	0	0	0	1	2	3
Comapa	1			El Rodeo	43	9	876	2	2	0	0	0	0	0	0	1	2	3
Comapa	1			El Rodeo	43	7	876	2	2	20	1	4	1	1	24	1	2	3
Comapa	1	San Cristobal	6	Ixcanal I	18	92	1224	2	2	0	0	0	0	0	0	1	2	3
Comapa	1			Las Crucitas	44	12	1000	2	2	0	0	0	0	0	0	1	2	3
Comapa	1			Las Crucitas	44	21	1000	2	2	5	1	1	1	1	6	1	2	3
Comapa	1	San Jose	8	Madre Cacao	21	35	885	2	2	0	0	0	0	0	0	1	2	3
Comapa	1			El Rodeo	43	12	876	2	2	0	0	0	0	0	0	1	2	3
Comapa	1			Las Crucitas	44	22	1000	2	2	0	0	0	0	0	0	1	2	3
Comapa	1			Las Crucitas	44	9	1000	2	2	0	0	0	0	0	0	1	2	3
Comapa	1			El Cuje	41	10	762	1	2	0	0	0	0	0	0	2	2	3
Comapa	1			El Rodeo	43	8	876	2	2	0	0	0	0	0	0	2	2	3
Comapa	1			Las Crucitas	44	20	1000	2	2	0	0	0	0	0	0	2	2	3
Comapa	1			Las Crucitas	44	11	1000	2	2	0	0	0	0	0	0	2	2	3
Comapa	1			Las Crucitas	44	4	1000	2	2	0	0	0	0	0	0	1	2	3
Comapa	1			El Cuje	41	3	762	1	2	0	0	0	0	0	0	1	2	3
Comapa	1	San Jose	8	Apanten	2	11	1201	2	2	1	1	0	0	1	1	1	2	3
Comapa	1	El Guachipilin	3	El Copalar	5	5	1115	2	2	0	0	0	0	0	0	1	2	3
Comapa	1	El Guachipilin	3	El Copalar	5	16	1115	2	2	0	0	0	0	0	0	1	2	3
Comapa	1	El Guachipilin	3	El Copalar	5	7	1115	2	2	1	1	0	0	1	1	1	2	3
Comapa	1	El Guachipilin	3	El Copalar	5	15	1115	2	2	0	0	0	0	0	0	1	2	3
Comapa	1			El Cuje	41	5	762	1	2	0	0	0	0	0	0	1	2	3
Comapa	1	El Pinal	12	El Pinal	42	81	1144	2	2	0	0	0	0	0	0	1	2	3
Comapa	1	El Pinal	12	El Pinal	42	80	1144	2	2	0	0	0	0	0	0	1	2	3
Comapa	1	El Pinal	12	El Pinal	42	150	1144	2	2	0	0	0	0	0	0	1	2	3
Comapa	1	El Pinal	12	El Pinal	42	79	1144	2	2	0	0	0	0	0	0	1	2	3
Comapa	1	El Carrizo	2	Pozas Blancas	23	98	861	2	2	3	1	1	1	1	4	1	2	3
Comapa	1	El Carrizo	2	Pozas Blancas	23	43	861	2	2	0	0	0	0	0	0	1	2	3
Comapa	1	El Carrizo	2	San Antonio	24	24	1145	2	2	6	1	5	1	1	11	1	2	3
Comapa	1	El Carrizo	2	San Antonio	24	32	1145	2	2	0	0	0	0	0	0	2	2	3
Comapa	1	San Cristobal	6	Ixcanal I	18	49	1224	2	2	0	0	0	0	0	0	1	1	3
Comapa	1	San Cristobal	6	Ixcanal I	18	108	1224	2	2	0	0	0	0	0	0	1	1	3
Comapa	1	El Carrizo	2	Pozas Blancas	23	11	861	2	2	0	0	0	0	0	0	1	1	3
Comapa	1	El Carrizo	2	Pozas Blancas	23	48	861	2	2	0	0	0	0	0	0	1	1	3
Comapa	1	San Jose	8	Buena Vista	3	160	1316	2	2	0	0	2	1	1	2	1	1	3
Comapa	1	San Jose	8	Buena Vista	3	156	1316	2	2	0	0	0	0	0	0	1	1	3
Comapa	1	El Pinal	12	El Pinal	42	139	1144	2	2	0	0	0	0	0	0	1	1	3
Comapa	1	San Jose	8	El Matochal	14	45	1324	2	2	0	0	0	0	0	0	1	1	3
Comapa	1	El Carrizo	2	Pozas Blancas	23	27	861	2	2	0	0	0	0	0	0	1	1	3
Comapa	1	El Carrizo	2	Pozas Blancas	23	66	861	2	2	0	0	0	0	0	0	1	1	3
Comapa	1	El Guachipilin	3	El Copalar	5	8	1115	2	2	7	1	3	1	1	10	1	1	3
Comapa	1	El Carrizo	2	El Pinito	16	12	1179	2	2	0	0	0	0	0	0	1	3	3
Comapa	1	San Jose	8	Buena Vista	3	D87	1316	2	2	0	0	2	1	1	2	1	3	3
Comapa	1	El Carrizo	2	El Pinito	16	2	1179	2	2	0	0	0	0	0	0	1	3	3
Comapa	1	El Carrizo	2	El Pinito	16	22	1179	2	2	0	0	0	0	0	0	1	3	3
Comapa	1	El Carrizo	2	El Pinito	16	4	1179	2	2	0	0	0	0	0	0	1	3	3
Comapa	1	El Carrizo	2	El Pinito	16	48	1179	2	2	1	1	0	0	1	1	1	3	3
Comapa	1	El Carrizo	2	El Pinito	16	24	1179	2	2	0	0	0	0	0	0	1	3	3
Comapa	1	El Carrizo	2	El Pinito	16	54	1179	2	2	0	0	0	0	0	0	1	3	3
Comapa	1	El Carrizo	2	El Pinito	16	17	1179	2	2	0	0	0	0	0	0	1	3	3
Comapa	1	El Carrizo	2	El Pinito	16	51	1179	2	2	0	0	0	0	0	0	1	3	3
Comapa	1	El Carrizo	2	El Pinito	16	20	1179	2	2	0	0	0	0	0	0	1	3	3
Comapa	1	El Carrizo	2	El Pinito	16	16	1179	2	2	0	0	0	0	0	0	1	3	3
Comapa	1	San Jose	8	El Matochal	14	12	1324	2	2	0	0	0	0	0	0	1	3	3
Comapa	1	El Carrizo	2	El Pinito	16	40	1179	2	2	0	0	0	0	0	0	1	3	3
Comapa	1	El Carrizo	2	Pozas Blancas	23	74	861	2	2	0	0	0	0	0	0	1	3	3
Comapa	1	El Guachipilin	3	El Copalar	5	17	1115	2	2	0	0	0	0	0	0	1	3	3
Comapa	1	El Guachipilin	3	El Copalar	5	20	1115	2	2	0	0	0	0	0	0	1	3	3
Comapa	1	San Cristobal	6	San Cristobal	25	91	1145	2	2	1	1	1	1	1	2	1	2	3
Comapa	1	El Carrizo	2	San Antonio	24	68	1145	2	2	0	0	0	0	0	0	1	3	3
Comapa	1	El Guachipilin	3	El Copalar	5	39	1115	2	2	0	0	0	0	0	0	1	1	3
Comapa	1	El Carrizo	2	El Comalito	10	85	1134	2	2	1	1	0	0	1	1	1	3	3
Comapa	1	El Pinal	12	El Pinal	42	180	1144	2	2	0	0	0	0	0	0	1	2	3
Comapa	1	El Guachipilin	3	El Copalar	5	13	1115	2	2	0	0	0	0	0	0	1	3	3
Comapa	1	El Guachipilin	3	El Copalar	5	37	1115	2	2	0	0	0	0	0	0	1	3	3
Comapa	1	San Cristobal	6	Piedra Pintada	22	62	1257	2	2	0	0	0	0	0	0	1	3	3
Comapa	1	San Jose	8	Buena Vista	3	20	1316	2	2	0	0	1	1	1	1	1	4	3
Comapa	1	San Jose	8	El Matochal	14	7	1324	2	2	0	0	1	1	1	1	1	1	4
Comapa	1	San Jose	8	Buena Vista	3	7	1316	2	2	0	0	0	0	0	0	1	2	1
Comapa	1	San Jose	8	Buena Vista	3	72	1316	2	2	0	0	2	1	1	2	1	2	1
Comapa	1	San Jose	8	Apanten	2	8	1201	2	2	0	0	0	0	0	0	1	2	1
Comapa	1	San Jose	8	Apanten	2	6	1201	2	2	0	0	1	1	1	1	1	2	1
Comapa	1	San Jose	8	Apanten	2	4	1201	2	2	0	0	0	0	0	0	1	2	1
Comapa	1	San Jose	8	El Chinchintor	9	47	1208	2	2	0	0	0	0	0	0	1	2	1
Comapa	1	San Jose	8	El Chinchintor	9	83	1208	2	2	0	0	0	0	0	0	1	2	1
Comapa	1	El Pinal	12	El Pinal	42	108	1144	2	2	0	0	0	0	0	0	1	2	1
Comapa	1	El Pinal	12	El Pinal	42	99	1144	2	2	0	0	0	0	0	0	1	2	1
Comapa	1	El Pinal	12	El Pinal	42	172	1144	2	2	0	0	0	0	0	0	1	2	1
Comapa	1	El Pinal	12	El Pinal	42	58	1144	2	2	0	0	0	0	0	0	1	2	1
Comapa	1	El Pinal	12	El Pinal	42	36	1144	2	2	0	0	0	0	0	0	1	2	1
Comapa	1			El Rodeo	43	1	876	2	2	0	0	0	0	0	0	1	2	1
Comapa	1	San Cristobal	6	Ixcanal I	18	60	1224	2	2	0	0	0	0	0	0	1	2	1
Comapa	1	San Cristobal	6	Ixcanal I	18	102	1224	2	2	3	1	0	0	1	3	1	2	1
Comapa	1	San Cristobal	6	Ixcanal I	18	66	1224	2	2	5	1	0	0	1	5	1	2	1
Comapa	1	El Carrizo	2	San Antonio	24	4	1145	2	2	0	0	0	0	0	0	1	2	1
Comapa	1	San Cristobal	6	San Cristobal	25	101	1145	2	2	9	1	0	0	1	9	1	2	1
Comapa	1	San Cristobal	6	San Cristobal	25	75	1145	2	2	3	1	2	1	1	5	1	2	1
Comapa	1	San Cristobal	6	San Cristobal	25	87	1145	2	2	0	0	6	1	1	6	1	2	1
Comapa	1	San Cristobal	6	Ixcanal I	18	7	1224	2	2	1	1	0	0	1	1	1	2	1
Comapa	1	San Cristobal	6	San Cristobal	25	94	1145	2	2	1	1	1	1	1	2	1	2	1
Comapa	1			Las Crucitas	44	8	1000	2	2	0	0	0	0	0	0	1	2	1
Comapa	1	San Cristobal	6	San Cristobal	25	79	1145	2	2	11	1	0	0	1	11	1	2	1
Comapa	1			San Luis Naranjito	45	5	720	1	2	1	1	0	0	1	1	2	2	1
Comapa	1	El Carrizo	2	El Pinito	16	29	1179	2	2	0	0	0	0	0	0	2	2	1
Comapa	1	San Cristobal	6	Ixcanal I	18	100	1224	2	2	2	1	1	1	1	3	1	2	1
Comapa	1	San Cristobal	6	Ixcanal I	18	76	1224	2	2	0	0	0	0	0	0	1	2	1
Comapa	1	El Pinal	12	El Pinal	42	177	1144	2	2	0	0	0	0	0	0	1	2	1
Comapa	1	San Jose	8	Apanten	2	28	1201	2	2	2	1	1	1	1	3	1	2	1
Comapa	1	San Jose	8	Apanten	2	19	1201	2	2	1	1	0	0	1	1	1	2	1
Comapa	1	El Carrizo	2	El Comalito	10	102	1134	2	2	0	0	0	0	0	0	1	2	1
Comapa	1	El Pinal	12	El Pinal	42	50	1144	2	2	0	0	0	0	0	0	1	2	1
Comapa	1	San Jose	8	El Matochal	14	31	1324	2	2	2	1	0	0	1	2	1	2	1
Comapa	1	San Jose	8	Apanten	2	22	1201	2	2	1	1	0	0	1	1	1	1	1
Comapa	1	San Jose	8	El Matochal	14	21	1324	2	2	0	0	0	0	0	0	1	1	1
Comapa	1	San Jose	8	Buena Vista	3	125	1316	2	2	1	1	0	0	1	1	1	1	1
Comapa	1	San Jose	8	Buena Vista	3	58	1316	2	2	0	0	0	0	0	0	1	1	1
Comapa	1	San Jose	8	Buena Vista	3	112	1316	2	2	0	0	0	0	0	0	1	1	1
Comapa	1	San Jose	8	Buena Vista	3	37	1316	2	2	0	0	0	0	0	0	1	1	1
Comapa	1	San Jose	8	Buena Vista	3	119	1316	2	2	1	1	0	0	1	1	1	1	1
Comapa	1	San Jose	8	Buena Vista	3	46	1316	2	2	2	1	0	0	1	2	1	1	1
Comapa	1	San Jose	8	Apanten	2	15	1201	2	2	5	1	1	1	1	6	1	1	1
Comapa	1	San Jose	8	Apanten	2	23	1201	2	2	1	1	0	0	1	1	1	1	1
Comapa	1	San Jose	8	Apanten	2	16	1201	2	2	7	1	2	1	1	9	1	1	1
Comapa	1	San Jose	8	El Chinchintor	9	41	1208	2	2	1	1	0	0	1	1	1	1	1
Comapa	1	San Jose	8	El Chinchintor	9	42	1208	2	2	5	1	2	1	1	7	1	1	1
Comapa	1	San Jose	8	El Chinchintor	9	10	1208	2	2	15	1	3	1	1	18	1	1	1
Comapa	1	San Jose	8	El Chinchintor	9	76	1208	2	2	1	1	1	1	1	2	1	1	1
Comapa	1	San Jose	8	El Chinchintor	9	1	1208	2	2	0	0	1	1	1	1	1	1	1
Comapa	1	San Jose	8	El Chinchintor	9	45	1208	2	2	0	0	0	0	0	0	1	1	1
Comapa	1	San Jose	8	El Chinchintor	9	115	1208	2	2	0	0	1	1	1	1	1	1	1
Comapa	1	San Jose	8	El Chinchintor	9	85	1208	2	2	0	0	0	0	0	0	1	1	1
Comapa	1	El Carrizo	2	El Comalito	10	61	1134	2	2	0	0	0	0	0	0	1	1	1
Comapa	1	El Carrizo	2	El Comalito	10	79	1134	2	2	0	0	0	0	0	0	1	1	1
Comapa	1	El Carrizo	2	El Comalito	10	22	1134	2	2	1	1	0	0	1	1	1	1	1
Comapa	1	El Carrizo	2	El Comalito	10	105	1134	2	2	0	0	0	0	0	0	1	1	1
Comapa	1	El Carrizo	2	El Comalito	10	5	1134	2	2	0	0	10	1	1	10	1	1	1
Comapa	1			El Cuje	41	4	762	1	2	0	0	0	0	0	0	1	1	1
Comapa	1	El Pinal	12	El Pinal	42	154	1144	2	2	1	1	2	1	1	3	1	1	1
Comapa	1	El Pinal	12	El Pinal	42	147	1144	2	2	0	0	0	0	0	0	1	1	1
Comapa	1	El Pinal	12	El Pinal	42	179	1144	2	2	1	1	0	0	1	1	1	1	1
Comapa	1	El Pinal	12	El Pinal	42	189	1144	2	2	0	0	0	0	0	0	1	1	1
Comapa	1	El Carrizo	2	El Pinito	16	44	1179	2	2	2	1	0	0	1	2	1	1	1
Comapa	1	San Cristobal	6	Ixcanal I	18	122	1224	2	2	0	0	0	0	0	0	1	1	1
Comapa	1	San Cristobal	6	Ixcanal I	18	79	1224	2	2	1	1	4	1	1	5	1	1	1
Comapa	1	San Cristobal	6	Ixcanal I	18	136	1224	2	2	2	1	4	1	1	6	1	1	1
Comapa	1	San Cristobal	6	Ixcanal I	18	97	1224	2	2	0	0	0	0	0	0	1	1	1
Comapa	1	San Cristobal	6	Ixcanal I	18	115	1224	2	2	3	1	0	0	1	3	1	1	1
Comapa	1	San Jose	8	Madre Cacao	21	35	885	2	2	0	0	1	1	1	1	1	1	1
Comapa	1	San Jose	8	Madre Cacao	21	12	885	2	2	0	0	0	0	0	0	1	1	1
Comapa	1	San Jose	8	Madre Cacao	21	4	885	2	2	0	0	0	0	0	0	1	1	1
Comapa	1	San Jose	8	Madre Cacao	21	14	885	2	2	0	0	0	0	0	0	1	1	1
Comapa	1	San Jose	8	Madre Cacao	21	25	885	2	2	0	0	0	0	0	0	1	1	1
Comapa	1	San Jose	8	Madre Cacao	21	25	885	2	2	0	0	0	0	0	0	1	1	1
Comapa	1	San Jose	8	Madre Cacao	21	32	885	2	2	0	0	0	0	0	0	1	1	1
Comapa	1	San Jose	8	Madre Cacao	21	32	885	2	2	0	0	0	0	0	0	1	1	1
Comapa	1	San Jose	8	El Matochal	14	38	1324	2	2	0	0	0	0	0	0	1	1	1
Comapa	1	San Jose	8	El Matochal	14	6	1324	2	2	0	0	0	0	0	0	1	1	1
Comapa	1	San Jose	8	El Matochal	14	49	1324	2	2	0	0	0	0	0	0	1	1	1
Comapa	1	San Jose	8	El Matochal	14	41	1324	2	2	0	0	0	0	0	0	1	1	1
Comapa	1	San Jose	8	El Matochal	14	11	1324	2	2	14	1	10	1	1	24	1	1	1
Comapa	1	San Jose	8	El Matochal	14	5	1324	2	2	0	0	0	0	0	0	1	1	1
Comapa	1	San Cristobal	6	Piedra Pintada	22	8	1257	2	2	0	0	1	1	1	1	1	1	1
Comapa	1	San Cristobal	6	Piedra Pintada	22	43	1257	2	2	0	0	0	0	0	0	1	1	1
Comapa	1	San Cristobal	6	Piedra Pintada	22	24	1257	2	2	0	0	0	0	0	0	1	1	1
Comapa	1	San Cristobal	6	Piedra Pintada	22	9	1257	2	2	0	0	0	0	0	0	1	1	1
Comapa	1	San Cristobal	6	Piedra Pintada	22	79	1257	2	2	0	0	0	0	0	0	1	1	1
Comapa	1	El Carrizo	2	Pozas Blancas	23	85	861	2	2	0	0	0	0	0	0	1	1	1
Comapa	1	El Carrizo	2	Pozas Blancas	23	61	861	2	2	0	0	1	1	1	1	1	1	1
Comapa	1	El Carrizo	2	San Antonio	24	10	1145	2	2	1	1	0	0	1	1	1	1	1
Comapa	1	San Cristobal	6	San Cristobal	25	17	1145	2	2	2	1	1	1	1	3	1	1	1
Comapa	1	San Cristobal	6	San Cristobal	25	23	1145	2	2	3	1	1	1	1	4	1	1	1
Comapa	1	San Cristobal	6	San Cristobal	25	138	1145	2	2	4	1	0	0	1	4	1	1	1
Comapa	1	San Cristobal	6	San Cristobal	25	48	1145	2	2	0	0	0	0	0	0	1	1	1
Comapa	1	San Cristobal	6	San Cristobal	25	144	1145	2	2	0	0	0	0	0	0	1	1	1
Comapa	1	San Cristobal	6	San Cristobal	25	122	1145	2	2	1	1	0	0	1	1	1	1	1
Comapa	1			San Luis Naranjito	45	8	720	1	2	0	0	0	0	0	0	1	1	1
Comapa	1	El Carrizo	2	San Ramon	29	68	1257	2	2	0	0	0	0	0	0	1	1	1
Comapa	1	El Carrizo	2	San Ramon	29	89	1257	2	2	0	0	0	0	0	0	1	1	1
Comapa	1	El Carrizo	2	San Ramon	29	1	1257	2	2	0	0	0	0	0	0	1	1	1
Comapa	1	El Carrizo	2	San Ramon	29	76	1257	2	2	0	0	0	0	0	0	1	1	1
Comapa	1	El Carrizo	2	San Ramon	29	14	1257	2	2	0	0	0	0	0	0	1	1	1
Comapa	1	El Carrizo	2	San Ramon	29	84	1257	2	2	0	0	0	0	0	0	1	1	1
Comapa	1	El Carrizo	2	San Ramon	29	19	1257	2	2	0	0	0	0	0	0	1	1	1
Comapa	1	El Carrizo	2	San Ramon	29	79	1257	2	2	0	0	0	0	0	0	1	1	1
Comapa	1	San Jose	8	Buena Vista	3	51	1316	2	2	0	0	1	1	1	1	1	1	1
Comapa	1	San Cristobal	6	Piedra Pintada	22	91	1257	2	2	0	0	0	0	0	0	1	1	1
Comapa	1	El Carrizo	2	San Antonio	24	53	1145	2	2	0	0	0	0	0	0	1	1	1
Comapa	1			San Luis Naranjito	45	10	720	1	2	0	0	0	0	0	0	1	1	1
Comapa	1	San Cristobal	6	San Cristobal	25	149	1145	2	2	3	1	0	0	1	3	1	1	1
Comapa	1	San Jose	8	Buena Vista	3	132	1316	2	2	0	0	0	0	0	0	3	1	1
Comapa	1	San Jose	8	Buena Vista	3	24	1316	2	2	1	1	0	0	1	1	3	1	1
Comapa	1	El Carrizo	2	El Pinito	16	18	1179	2	2	1	1	1	1	1	2	3	1	1
Comapa	1	San Cristobal	6	Piedra Pintada	22	35	1257	2	2	0	0	0	0	0	0	3	1	1
Comapa	1	El Carrizo	2	El Comalito	10	106	1134	2	2	0	0	0	0	0	0	3	1	1
Comapa	1	San Jose	8	Buena Vista	3	131	1316	2	2	2	1	0	0	1	2	3	1	1
Comapa	1	San Jose	8	El Chinchintor	9	2	1208	2	2	1	1	1	1	1	2	2	1	1
Comapa	1	El Carrizo	2	El Comalito	10	12	1134	2	2	1	1	0	0	1	1	2	1	1
Comapa	1	El Guachipilin	3	El Copalar	5	29	1115	2	2	0	0	0	0	0	0	2	1	1
Comapa	1			El Cuje	41	2	762	1	2	0	0	0	0	0	0	2	1	1
Comapa	1	San Jose	8	Buena Vista	3	80	1316	2	2	9	1	1	1	1	10	1	1	1
Comapa	1	San Jose	8	El Chinchintor	9	77	1208	2	2	0	0	2	1	1	2	1	1	1
Comapa	1	San Jose	8	El Matochal	14	18	1324	2	2	0	0	0	0	0	0	1	1	1
Comapa	1	San Jose	8	El Matochal	14	42	1324	2	2	0	0	0	0	0	0	1	1	1
Comapa	1	El Guachipilin	3	El Copalar	5	28	1115	2	2	0	0	0	0	0	0	2	1	1
Comapa	1			San Luis Naranjito	45	21	720	1	2	0	0	0	0	0	0	1	1	1
Comapa	1			San Luis Naranjito	45	25	720	1	2	0	0	0	0	0	0	1	1	1
Comapa	1			San Luis Naranjito	45	29	720	1	2	0	0	0	0	0	0	1	1	1
Comapa	1			San Luis Naranjito	45	1	720	1	2	0	0	0	0	0	0	1	1	1
Comapa	1			San Luis Naranjito	45	16	720	1	2	0	0	0	0	0	0	1	1	1
Comapa	1			San Luis Naranjito	45	19	720	1	2	0	0	0	0	0	0	1	1	1
Comapa	1	El Carrizo	2	Pozas Blancas	23	40	861	2	2	0	0	0	0	0	0	1	1	1
Comapa	1	San Cristobal	6	Piedra Pintada	22	36	1257	2	2	0	0	0	0	0	0	1	3	1
Comapa	1			El Cuje	41	12	762	1	2	0	0	0	0	0	0	1	3	1
Comapa	1	San Jose	8	Madre Cacao	21	4	885	2	2	0	0	0	0	0	0	1	3	1
Comapa	1	San Cristobal	6	San Cristobal	25	52	1145	2	2	11	1	6	1	1	17	1	3	1
Comapa	1	El Carrizo	2	El Pinito	16	50	1179	2	2	0	0	0	0	0	0	1	4	1
Comapa	1			San Luis Naranjito	45	4	720	1	2	0	0	0	0	0	0	1	4	1
Comapa	1	San Jose	8	El Matochal	14	24	1324	2	2	0	0	0	0	0	0	1	1	1
Comapa	1	El Carrizo	2	El Comalito	10	124	1134	2	2	1	1	0	0	1	1	1	1	1
Comapa	1	El Pinal	12	El Pinal	42	155	1144	2	2	0	0	0	0	0	0	1	1	1
Comapa	1	San Cristobal	6	San Cristobal	25	77	1145	2	2	1	1	0	0	1	1	1	2	1
Comapa	1	El Guachipilin	3	El Copalar	5	36	1115	2	2	0	0	0	0	0	0	1	1	3
Comapa	1	San Cristobal	6	San Cristobal	25	8	1145	2	2	0	0	1	1	1	1	1	1	4
Comapa	1	El Carrizo	2	El Comalito	10	58	1134	2	2	0	0	0	0	0	0	1	1	4
Comapa	1	San Jose	8	Almolonga	1	1	1236	2	3		0			0	0	1	1	1
Comapa	1	San Jose	8	Almolonga	1	2	1236	2	3		0			0	0	1	3	1
Comapa	1	San Jose	8	Almolonga	1	3	1236	2	3		1			1	2	1	1	3
Comapa	1	San Jose	8	Almolonga	1	4	1236	2	3		1			1	2	2	3	1
Comapa	1	San Jose	8	Almolonga	1	5	1236	2	3		0			0	0	1	1	1
Comapa	1	San Jose	8	Almolonga	1	6	1236	2	3		0			0	0	1	1	1
Comapa	1	San Jose	8	Almolonga	1	7	1236	2	3		0			0	0	1	2	1
Comapa	1	San Jose	8	Almolonga	1	8	1236	2	3		0			0	0	1	1	1
Comapa	1	San Jose	8	Almolonga	1	9	1236	2	3		1			1	1	2	2	1
Comapa	1	San Jose	8	Almolonga	1	10	1236	2	3		0			0	0	1	2	1
Comapa	1	San Jose	8	Almolonga	1	11	1236	2	3		1			1	2	1	2	1
Comapa	1	San Jose	8	Almolonga	1	12	1236	2	3		0			0	0	1	1	3
Comapa	1	San Jose	8	Almolonga	1	13	1236	2	3		0			0	0	1	2	1
Comapa	1	San Jose	8	Almolonga	1	14	1236	2	3		0			0	0	1	2	1
Comapa	1	San Jose	8	Almolonga	1	15	1236	2	3		0			0	0	1	2	1
Comapa	1	San Jose	8	Almolonga	1	16	1236	2	3		0			0	0	1	1	3
Comapa	1	San Jose	8	Apanten	2	17	1201	2	3		0			0	0	1	1	1
Comapa	1	San Jose	8	Apanten	2	18	1201	2	3		0			0	0	1	1	3
Comapa	1	San Jose	8	Apanten	2	19	1201	2	3		0			0	0	1	1	3
Comapa	1	San Jose	8	Apanten	2	20	1201	2	3		0			1		1	1	3
Comapa	1	San Jose	8	Apanten	2	21	1201	2	3		1			1	2	1	1	1
Comapa	1	San Jose	8	Apanten	2	22	1201	2	3		1			0	0	1	1	3
Comapa	1	San Jose	8	Apanten	2	23	1201	2	3		0			0	0	1	1	1
Comapa	1	San Jose	8	Apanten	2	24	1201	2	3		1			1		1	2	1
Comapa	1	San Jose	8	Buena Vista	3	25	1316	2	3		0			0	0	1	1	1
Comapa	1	San Jose	8	Buena Vista	3	26	1316	2	3		0			0	0	1	1	1
Comapa	1	San Jose	8	Buena Vista	3	27	1316	2	3		0			1		1	1	3
Comapa	1	San Jose	8	Buena Vista	3	28	1316	2	3		0			1	2	1	2	1
Comapa	1	San Jose	8	Buena Vista	3	29	1316	2	3		0			0	0	1	1	1
Comapa	1	San Jose	8	Buena Vista	3	30	1316	2	3		0			1	1	1	2	1
Comapa	1	San Jose	8	Buena Vista	3	31	1316	2	3		0			0	0	1	1	1
Comapa	1	San Jose	8	Buena Vista	3	32	1316	2	3		0			0	0	1	2	1
Comapa	1	San Jose	8	Buena Vista	3	33	1316	2	3		1			1	4	1	2	1
Comapa	1	San Jose	8	Buena Vista	3	34	1316	2	3		1			1	3	1	2	1
Comapa	1	San Jose	8	Buena Vista	3	35	1316	2	3		0			1	1	1	2	1
Comapa	1	San Jose	8	Buena Vista	3	36	1316	2	3		0			0	0
Comapa	1	San Jose	8	Buena Vista	3	37	1316	2	3		0			1	1	1	1	3
Comapa	1	San Jose	8	Buena Vista	3	38	1316	2	3		1			1	6	1	2	1
Comapa	1	San Jose	8	Buena Vista	3	39	1316	2	3		0			0	0	4	2	1
Comapa	1	San Jose	8	Buena Vista	3	40	1316	2	3		0			0	0	1	2	1
Comapa	1	El Carrizo	2	Copalapa	4	41	1071	2	3		1			1	1	1	2	1
Comapa	1	El Carrizo	2	Copalapa	4	42	1071	2	3		0			1		1	1	1
Comapa	1	El Carrizo	2	Copalapa	4	42.1	1071	2	3		0				1		1
Comapa	1	El Carrizo	2	Copalapa	4	43	1071	2	3		0			0	0	1	3	1
Comapa	1	El Carrizo	2	Copalapa	4	44	1071	2	3		0			0	0	1	2	1
Comapa	1	El Carrizo	2	Copalapa	4	45	1071	2	3		0			0	0	1	1	1
Comapa	1	El Carrizo	2	Copalapa	4	46	1071	2	3		0			0	0	2	1	1
Comapa	1	El Carrizo	2	Copalapa	4	47	1071	2	3		1			1	1	1	2	1
Comapa	1	El Carrizo	2	Copalapa	4	48	1071	2	3		1			1	4	2	1	1
Comapa	1	El Carrizo	2	Copalapa	4	49	1071	2	3		0			0	0	1	1	1
Comapa	1	El Carrizo	2	Copalapa	4	50	1071	2	3		0			1	2	2	2	1
Comapa	1	El Carrizo	2	Copalapa	4	51	1071	2	3		1			1	1	1	1	1
Comapa	1	El Carrizo	2	Copalapa	4	52	1071	2	3		0			0	0	1	1	1
Comapa	1	El Carrizo	2	Copalapa	4	53	1071	2	3		0			0	0	1	2	1
Comapa	1	El Carrizo	2	Copalapa	4	54	1071	2	3		0			0	0	1	2	1
Comapa	1	El Carrizo	2	Copalapa	4	55	1071	2	3		0			1	1	2	3	1
Comapa	1	El Carrizo	2	Copalapa	4	56	1071	2	3		0			0	0	2	1	1
Comapa	1	San Jose	8	El Anonito	6	57	1319	2	3		1			1	1	2	1	1
Comapa	1	San Jose	8	El Anonito	6	58	1319	2	3		0			0	0	1		1
Comapa	1	San Jose	8	El Anonito	6	59	1319	2	3		0			0	0	1	2	1
Comapa	1	San Jose	8	El Anonito	6	60	1319	2	3		0			0	0	1	3	3
Comapa	1	San Jose	8	El Anonito	6	61	1319	2	3		1			1	2	1	1	3
Comapa	1	San Jose	8	El Anonito	6	62	1319	2	3		1			1	7	1	2	1
Comapa	1	San Jose	8	El Anonito	6	63	1319	2	3		0			0	0	1	3	1
Comapa	1	San Jose	8	El Anonito	6	64	1319	2	3		0			0	0	1	1	3
Comapa	1	San Jose	8	El Anonito	6	65	1319	2	3		0			0	0	1	3	3
Comapa	1	San Jose	8	El Anonito	6	66	1319	2	3		0			0	0	1	2	1
Comapa	1	San Jose	8	El Anonito	6	67	1319	2	3		1			1	2	1	2	1
Comapa	1	San Jose	8	El Anonito	6	68	1319	2	3		1			1	3	1	1	1
Comapa	1	San Jose	8	El Anonito	6	69	1319	2	3		0			0	0	1	1	3
Comapa	1	San Jose	8	El Anonito	6	70	1319	2	3		0			0	0	1	1	3
Comapa	1	San Jose	8	El Anonito	6	71	1319	2	3		0			0	0	1	2	3
Comapa	1	San Jose	8	El Anonito	6	72	1319	2	3		0			0	0	1	2	1
Comapa	1	San Jose	8	El Calvario	7	73	1297	2	3		0			0	0	1	1	1
Comapa	1	San Jose	8	El Calvario	7	74	1297	2	3		0			0	0	1	1	1
Comapa	1	San Jose	8	El Calvario	7	75	1297	2	3		0			0	0	1	2	1
Comapa	1	San Jose	8	El Calvario	7	76	1297	2	3		0			0	0	1	2	1
Comapa	1	San Jose	8	El Calvario	7	77	1297	2	3		0			0	0	2	1	1
Comapa	1	San Jose	8	El Calvario	7	78	1297	2	3		0			0	0	1	2	1
Comapa	1	San Jose	8	El Calvario	7	79	1297	2	3		0			0	0	1	2	1
Comapa	1	San Jose	8	El Calvario	7	80	1297	2	3		0			0	0	1	2	1
Comapa	1	San Jose	8	El Calvario	7	81	1297	2	3		0					1	2	1
Comapa	1	San Jose	8	El Calvario	7	82	1297	2	3		0			1	1	4	2	1
Comapa	1	San Jose	8	El Calvario	7	83	1297	2	3		0			0	0	1	1	1
Comapa	1	San Jose	8	El Calvario	7	84	1297	2	3		0			0	0	1	1	1
Comapa	1	San Jose	8	El Calvario	7	85	1297	2	3		1			1	15	1	1	1
Comapa	1	San Jose	8	El Calvario	7	86	1297	2	3		0			0	0	1	1	3
Comapa	1	San Jose	8	El Calvario	7	87	1297	2	3		0			0	0	1	1	1
Comapa	1	San Jose	8	El Calvario	7	88	1297	2	3		1			1	2	1	1	1
Comapa	1	San Jose	8	El Calvario	7	89	1297	2	3		0			0	0	1	3	3
Comapa	1	San Jose	8	El Calvario	7	90	1297	2	3		0			0	0	1	1	1
Comapa	1	San Jose	8	El Calvario	7	91	1297	2	3		0			0	0	1	2	1
Comapa	1	San Jose	8	El Calvario	7	92	1297	2	3		0			0	0	1	1	1
Comapa	1	San Jose	8	El Calvario	7	93	1297	2	3		1			1	1	2	2	1
Comapa	1	San Jose	8	El Calvario	7	94	1297	2	3		0			0	0	1	1	1
Comapa	1	San Jose	8	El Calvario	7	95	1297	2	3		0			0	0	1	1	3
Comapa	1	San Jose	8	El Calvario	7	96	1297	2	3		0			1	2	1	2	1
Comapa	1	El Carrizo	2	El Carrizo	8	97	1187	2	3		0			0	0	1	2	1
Comapa	1	El Carrizo	2	El Carrizo	8	98	1187	2	3		0			0	0	1	1	3
Comapa	1	El Carrizo	2	El Carrizo	8	99	1187	2	3		1			1	5	1	1	1
Comapa	1	El Carrizo	2	El Carrizo	8	100	1187	2	3		0			0	0	1	3	3
Comapa	1	El Carrizo	2	El Carrizo	8	101	1187	2	3		0			0	0	1	2	1
Comapa	1	El Carrizo	2	El Carrizo	8	102	1187	2	3		1			0	0	2	2	1
Comapa	1	El Carrizo	2	El Carrizo	8	103	1187	2	3		0			0	0	1	1	3
Comapa	1	El Carrizo	2	El Carrizo	8	104	1187	2	3		0			0	0	2	1	3
Comapa	1	El Carrizo	2	El Carrizo	8	105	1187	2	3		0			0	0	1	1	1
Comapa	1	El Carrizo	2	El Carrizo	8	106	1187	2	3		1			1	4	1	2	3
Comapa	1	El Carrizo	2	El Carrizo	8	107	1187	2	3		0			0	0	2	2	1
Comapa	1	El Carrizo	2	El Carrizo	8	108	1187	2	3		0			0	0	1	2	1
Comapa	1	El Carrizo	2	El Carrizo	8	109	1187	2	3		0			0	0	1	2	1
Comapa	1	El Carrizo	2	El Carrizo	8	110	1187	2	3		1			0	0	1	1	1
Comapa	1	El Carrizo	2	El Carrizo	8	111	1187	2	3		1			1	2	1	2	1
Comapa	1	El Carrizo	2	El Carrizo	8	112	1187	2	3		0			0	0	1	1	1
Comapa	1	El Carrizo	2	El Carrizo	8	113	1187	2	3		1			1	7	2	2	1
Comapa	1	El Carrizo	2	El Carrizo	8	114	1187	2	3		0			0	0	1	1	3
Comapa	1	El Carrizo	2	El Carrizo	8	115	1187	2	3		0			0	0	1	1	3
Comapa	1	El Carrizo	2	El Carrizo	8	116	1187	2	3		0			0	0	1	2	1
Comapa	1	El Carrizo	2	El Carrizo	8	117	1187	2	3		0			0	0	1	2	1
Comapa	1	El Carrizo	2	El Carrizo	8	118	1187	2	3		1			1	1	1	2	1
Comapa	1	El Carrizo	2	El Carrizo	8	119	1187	2	3		0			0	0	1	2	1
Comapa	1	El Carrizo	2	El Carrizo	8	120	1187	2	3		0			0	0	2	1	1
Comapa	1	San Jose	8	El Chinchintor	9	121	1208	2	3		0			0	0	4	2	1
Comapa	1	San Jose	8	El Chinchintor	9	122	1208	2	3		1			1	1	4	2	1
Comapa	1	San Jose	8	El Chinchintor	9	123	1208	2	3		0			0	0	1	2	1
Comapa	1	San Jose	8	El Chinchintor	9	124	1208	2	3		1			0	0	1	3	3
Comapa	1	San Jose	8	El Chinchintor	9	125	1208	2	3		1			1	1	1	1	3
Comapa	1	San Jose	8	El Chinchintor	9	126	1208	2	3		1			1	1	1	1	1
Comapa	1	San Jose	8	El Chinchintor	9	127	1208	2	3		0			0	0	1	2	1
Comapa	1	San Jose	8	El Chinchintor	9	128	1208	2	3		0			1	1	1	2	1
Comapa	1	San Jose	8	El Chinchintor	9	129	1208	2	3		0			0	0	1	2	1
Comapa	1	San Jose	8	El Chinchintor	9	130	1208	2	3		0			0	0	1	2	1
Comapa	1	San Jose	8	El Chinchintor	9	131	1208	2	3		0			0	0	1	2	1
Comapa	1	San Jose	8	El Chinchintor	9	132	1208	2	3		0			0	0	1	2	1
Comapa	1	San Jose	8	El Chinchintor	9	133	1208	2	3		0			0	0	1	2	1
Comapa	1	San Jose	8	El Chinchintor	9	134	1208	2	3		0			0	0	1	2	1
Comapa	1	San Jose	8	El Chinchintor	9	135	1208	2	3		1			1	7	1	2	1
Comapa	1	San Jose	8	El Chinchintor	9	136	1208	2	3		0			0	0	1	3	1
Comapa	1	San Jose	8	El Chinchintor	9	137	1208	2	3		1			0	0	1	3	3
Comapa	1	San Jose	8	El Chinchintor	9	138	1208	2	3		1			1	10	1	1	1
Comapa	1	San Jose	8	El Chinchintor	9	139	1208	2	3		1			1	1	1	1	1
Comapa	1	San Jose	8	El Chinchintor	9	140	1208	2	3		1			1	7	1	2	1
Comapa	1	San Jose	8	El Chinchintor	9	141	1208	2	3		0			0	0	1	2	1
Comapa	1	San Jose	8	El Chinchintor	9	142	1208	2	3		1			0	0	1	2	1
Comapa	1	San Jose	8	El Chinchintor	9	143	1208	2	3		0			0	0	1	2	1
Comapa	1	San Jose	8	El Chinchintor	9	144	1208	2	3		1			1	2	1	2	1
Comapa	1	El Carrizo	2	El Comalito	10	145	1134	2	3		0			0	0	1	2	1
Comapa	1	El Carrizo	2	El Comalito	10	146	1134	2	3		0			0	0	1	1	3
Comapa	1	El Carrizo	2	El Comalito	10	147	1134	2	3		1			1	1	1	2	1
Comapa	1	El Carrizo	2	El Comalito	10	148	1134	2	3		0			0	0	1	2	1
Comapa	1	El Carrizo	2	El Comalito	10	149	1134	2	3		0			0	0	1	2	1
Comapa	1	El Carrizo	2	El Comalito	10	150	1134	2	3		1			0	0	1	1	1
Comapa	1	El Carrizo	2	El Comalito	10	151	1134	2	3		0			1	2	2	2	1
Comapa	1	El Carrizo	2	El Comalito	10	152	1134	2	3		1			0	0	2	2	1
Comapa	1	El Guachipilin	3	El Copalar	5	153	1115	2	3		0			0	0	1	1	3
Comapa	1	El Guachipilin	3	El Copalar	5	154	1115	2	3		0			0	0	1	1	3
Comapa	1	El Guachipilin	3	El Copalar	5	155	1115	2	3		0			0	0	1	3	3
Comapa	1	El Guachipilin	3	El Copalar	5	156	1115	2	3		0			0	0	1	1	3
Comapa	1	El Guachipilin	3	El Copalar	5	157	1115	2	3		0			0	0	1	1	3
Comapa	1	El Guachipilin	3	El Copalar	5	158	1115	2	3		0			0	0	1	2	3
Comapa	1	El Guachipilin	3	El Copalar	5	159	1115	2	3		0			0	0	1	2	1
Comapa	1	El Guachipilin	3	El Copalar	5	160	1115	2	3		0			0	0	1	3	3
Comapa	1	San Cristobal	6	Ixcanal II	19	249	1190	2	3		0			0	0	1	1	3
Comapa	1	San Cristobal	6	Ixcanal II	19	250	1190	2	3		0			0	0	1	1	3
Comapa	1	San Cristobal	6	Ixcanal II	19	251	1190	2	3		0			1	2	1	1	4
Comapa	1	San Cristobal	6	Ixcanal II	19	252	1190	2	3		0			0	0	1	3	3
Comapa	1	San Cristobal	6	Ixcanal II	19	253	1190	2	3		0			0	0	1	1	3
Comapa	1	San Cristobal	6	Ixcanal II	19	254	1190	2	3		0			1		1	1	3
Comapa	1	San Cristobal	6	Ixcanal II	19	255	1190	2	3		0			0	0	1	1	1
Comapa	1	San Cristobal	6	Ixcanal II	19	256	1190	2	3		0			0	0	1	1	1
Comapa	1	San Jose	8	El Matochal	14	193	1324	2	3		0			0	0	1	1	3
Comapa	1	San Jose	8	El Matochal	14	194	1324	2	3		0			0	0	1	2	1
Comapa	1	San Jose	8	El Matochal	14	195	1324	2	3		0			0	0	1	2	1
Comapa	1	San Jose	8	El Matochal	14	196	1324	2	3		0			0	0	1	3	3
Comapa	1	San Jose	8	El Matochal	14	197	1324	2	3		1			1	1	1	2	1
Comapa	1	San Jose	8	El Matochal	14	198	1324	2	3		0			0	0	1	2	1
Comapa	1	San Jose	8	El Matochal	14	199	1324	2	3		0			0	0	1	1	1
Comapa	1	San Jose	8	El Matochal	14	200	1324	2	3		0			0	0	1	2	1
Comapa	1	El Carrizo	2	El Pinito	16	225	1179	2	3		1			1	4	1	1	1
Comapa	1	El Carrizo	2	El Pinito	16	226	1179	2	3		1			1	1	1	2	1
Comapa	1	El Carrizo	2	El Pinito	16	227	1179	2	3		0			1	5	1	2	1
Comapa	1	El Carrizo	2	El Pinito	16	228	1179	2	3		0			0	0	1	3	3
Comapa	1	El Carrizo	2	El Pinito	16	229	1179	2	3		1			0	0	1	2	1
Comapa	1	El Carrizo	2	El Pinito	16	230	1179	2	3		0			0	0	1	2	1
Comapa	1	El Carrizo	2	El Pinito	16	231	1179	2	3		0			0	0	1	3	3
Comapa	1	El Carrizo	2	El Pinito	16	232	1179	2	3		0			0	0	1	1	1
Comapa	1	El Guachipilin	3	El Guachipilin	11	161	1126	2	3		0			0	0	1	1	3
Comapa	1	El Guachipilin	3	El Guachipilin	11	162	1126	2	3		0			0	0	1	1	3
Comapa	1	El Guachipilin	3	El Guachipilin	11	163	1126	2	3		0			0	0	1	3	3
Comapa	1	El Guachipilin	3	El Guachipilin	11	164	1126	2	3		0			0	0	1	3	3
Comapa	1	El Guachipilin	3	El Guachipilin	11	165	1126	2	3		0			0	0	4	3	4
Comapa	1	El Guachipilin	3	El Guachipilin	11	166	1126	2	3		0			0	0	1	3	3
Comapa	1	El Guachipilin	3	El Guachipilin	11	167	1126	2	3		0			0	0	1	3	3
Comapa	1	El Guachipilin	3	El Guachipilin	11	168	1126	2	3		0			0	0	1	3	3
Comapa	1	El Guachipilin	3	El Guachipilin	11	169	1126	2	3		0			0	0	4	3	3
Comapa	1	El Guachipilin	3	El Guachipilin	11	170	1126	2	3		0			0	0	1	3	3
Comapa	1	El Guachipilin	3	El Guachipilin	11	171	1126	2	3		0			1		1	1	1
Comapa	1	El Guachipilin	3	El Guachipilin	11	172	1126	2	3		0			0	0	1	3	3
Comapa	1	El Guachipilin	3	El Guachipilin	11	173	1126	2	3		0			0	0	1	3	3
Comapa	1	El Guachipilin	3	El Guachipilin	11	174	1126	2	3		0			0	0	1	3	3
Comapa	1	El Guachipilin	3	El Guachipilin	11	175	1126	2	3		0			0	0	1	1	3
Comapa	1	El Guachipilin	3	El Guachipilin	11	176	1126	2	3		0			0	0	1	3	3
Comapa	1	El Guachipilin	3	El Guachipilin	11	177	1126	2	3		0			0	0	1	3	3
Comapa	1	El Guachipilin	3	El Guachipilin	11	178	1126	2	3		0			0	0	1	3	3
Comapa	1	El Guachipilin	3	El Guachipilin	11	179	1126	2	3		0			0	0	1	1	3
Comapa	1	El Guachipilin	3	El Guachipilin	11	180	1126	2	3		0			0	0	1	1	3
Comapa	1	El Guachipilin	3	El Guachipilin	11	181	1126	2	3		0			0	0	1	1	3
Comapa	1	El Guachipilin	3	El Guachipilin	11	182	1126	2	3		1			1		1	1	1
Comapa	1	El Guachipilin	3	El Guachipilin	11	183	1126	2	3		0			0	0	1	1	3
Comapa	1	El Guachipilin	3	El Guachipilin	11	184	1126	2	3		0			0	0	1	1	3
Comapa	1	San Cristobal	6	Ixcanal I	18	209	1190	2	3		0			0	0	1	1	1
Comapa	1	San Cristobal	6	Ixcanal I	18	210	1190	2	3		0			1	1	1	1	1
Comapa	1	San Cristobal	6	Ixcanal I	18	211	1190	2	3		0			0	0	1	1	3
Comapa	1	San Cristobal	6	Ixcanal I	18	212	1190	2	3		0			0	0	1	1	1
Comapa	1	San Cristobal	6	Ixcanal I	18	213	1190	2	3		0			0	0	1	1	3
Comapa	1	San Cristobal	6	Ixcanal I	18	214	1190	2	3		1			1	4	1	1	3
Comapa	1	San Cristobal	6	Ixcanal I	18	215	1190	2	3		0			0	0	1	1	3
Comapa	1	San Cristobal	6	Ixcanal I	18	216	1190	2	3		0			0	0	1	1	1
Comapa	1	San Cristobal	6	Ixcanal I	18	217	1190	2	3		0			0	0	1	1	1
Comapa	1	San Cristobal	6	Ixcanal I	18	218	1190	2	3		0			0	0	1	1	1
Comapa	1	San Cristobal	6	Ixcanal I	18	219	1190	2	3		0			0	0	1	1	1
Comapa	1	San Cristobal	6	Ixcanal I	18	220	1190	2	3		0			0	0	1	1	3
Comapa	1	San Cristobal	6	Ixcanal I	18	221	1190	2	3		0			0	0	1	2	1
Comapa	1	San Cristobal	6	Ixcanal I	18	222	1190	2	3		0			0	0	1	1	1
Comapa	1	San Cristobal	6	Ixcanal I	18	223	1190	2	3		0			0	0	1	2	1
Comapa	1	San Cristobal	6	Ixcanal I	18	224	1190	2	3		0			0	0	1	3	3
Comapa	1	San Jose	8	Madre Cacao	21	257	885	2	3		0			0	0	1	2	1
Comapa	1	San Jose	8	Madre Cacao	21	258	885	2	3		0			0	0	1	2	1
Comapa	1	San Jose	8	Madre Cacao	21	259	885	2	3		0			0	0	1	1	2
Comapa	1	San Jose	8	Madre Cacao	21	260	885	2	3		0			0	0	1	1	1
Comapa	1	San Jose	8	Madre Cacao	21	261	885	2	3		1			1	1	1	2	1
Comapa	1	San Jose	8	Madre Cacao	21	262	885	2	3		1			1	1	1	1	1
Comapa	1	San Jose	8	Madre Cacao	21	263	885	2	3		1			1		1	2	1
Comapa	1	San Jose	8	Madre Cacao	21	264	885	2	3		1			1	9	1	1	1
Comapa	1	San Cristobal	6	Piedra Pintada	22	265	1257	2	3		0			0	0	1	2	1
Comapa	1	San Cristobal	6	Piedra Pintada	22	266	1257	2	3		0			0	0	1	2	1
Comapa	1	San Cristobal	6	Piedra Pintada	22	267	1257	2	3		0			0	0	1	1	1
Comapa	1	San Cristobal	6	Piedra Pintada	22	268	1257	2	3		0			0	0	1	1	1
Comapa	1	San Cristobal	6	Piedra Pintada	22	269	1257	2	3		0			0	0	1	1	1
Comapa	1	San Cristobal	6	Piedra Pintada	22	270	1257	2	3		0			1	1	1	1	1
Comapa	1	San Cristobal	6	Piedra Pintada	22	271	1257	2	3		0			0	0	1	1	1
Comapa	1	San Cristobal	6	Piedra Pintada	22	272	1257	2	3		0			0	0	1	3	1
Comapa	1	El Carrizo	2	Pozas Blancas	23	297	861	2	3		0			0	0	1	2	1
Comapa	1	El Carrizo	2	Pozas Blancas	23	298	861	2	3		0			0	0	1	2	3
Comapa	1	El Carrizo	2	Pozas Blancas	23	299	861	2	3		0			0	0	1	2	3
Comapa	1	El Carrizo	2	Pozas Blancas	23	300	861	2	3		0			0	0	1	1	3
Comapa	1	El Carrizo	2	Pozas Blancas	23	301	861	2	3		0			0	0	1	1	3
Comapa	1	El Carrizo	2	Pozas Blancas	23	302	861	2	3		0			0	0	1	1	3
Comapa	1	El Carrizo	2	Pozas Blancas	23	303	861	2	3		0			0	0	1	2	1
Comapa	1	El Carrizo	2	Pozas Blancas	23	304	861	2	3		0			0	0	1	1	1
Comapa	1	El Carrizo	2	Pozas Blancas	23	305	861	2	3		0			0	0	1	2	1
Comapa	1	El Carrizo	2	Pozas Blancas	23	306	861	2	3		0			0	0	1	2	1
Comapa	1	El Carrizo	2	Pozas Blancas	23	307	861	2	3		0			0	0	1	2	1
Comapa	1	El Carrizo	2	Pozas Blancas	23	308	861	2	3		0			0	0	1	4	1
Comapa	1	El Carrizo	2	Pozas Blancas	23	309	861	2	3		0			0	0	1	2	1
Comapa	1	El Carrizo	2	Pozas Blancas	23	310	861	2	3		0			0	0	1	2	3
Comapa	1	El Carrizo	2	Pozas Blancas	23	311	861	2	3		0			0	0	1	2	1
Comapa	1	El Carrizo	2	Pozas Blancas	23	312	861	2	3		0			0	0	1	1	3
Comapa	1	El Carrizo	2	San Antonio	24	281	1145	2	3		0			0	0	1	1	3
Comapa	1	El Carrizo	2	San Antonio	24	282	1145	2	3		0			0	0	1	2	1
Comapa	1	El Carrizo	2	San Antonio	24	283	1145	2	3		1			1	2	1	1	1
Comapa	1	El Carrizo	2	San Antonio	24	284	1145	2	3		0			0	0	1	2	4
Comapa	1	El Carrizo	2	San Antonio	24	285	1145	2	3		0			0	0	2	2	1
Comapa	1	El Carrizo	2	San Antonio	24	286	1145	2	3		0			1		1	3	1
Comapa	1	El Carrizo	2	San Antonio	24	287	1145	2	3		0			0	0	1	2	1
Comapa	1	El Carrizo	2	San Antonio	24	288	1145	2	3		0			0	0	1	1	3
Comapa	1	San Cristobal	6	San Cristobal	25	289	1224	2	3		0			0	0	1	1	3
Comapa	1	San Cristobal	6	San Cristobal	25	290	1224	2	3		0			0	0	1	1	1
Comapa	1	San Cristobal	6	San Cristobal	25	291	1224	2	3		0			0	0	1	1	3
Comapa	1	San Cristobal	6	San Cristobal	25	292	1224	2	3		0			0	0	1	3	2
Comapa	1	San Cristobal	6	San Cristobal	25	293	1224	2	3		0			1	1	1	2	1
Comapa	1	San Cristobal	6	San Cristobal	25	294	1224	2	3		0			0	0	1	2	3
Comapa	1	San Cristobal	6	San Cristobal	25	295	1224	2	3		1			1	1	1	2	1
Comapa	1	San Cristobal	6	San Cristobal	25	296	1224	2	3		0			0	0	1	1	2
Comapa	1	San Jose	8	San Juan	28	369	1168	2	3		1			0	0	2	1	1
Comapa	1	San Jose	8	San Juan	28	370	1168	2	3		0			0	0	1	1	3
Comapa	1	San Jose	8	San Juan	28	371	1168	2	3		0			0	0	1	1	1
Comapa	1	San Jose	8	San Juan	28	372	1168	2	3		1			1	5	2	1	1
Comapa	1	San Jose	8	San Juan	28	373	1168	2	3		0			0	0	1	1	1
Comapa	1	San Jose	8	San Juan	28	374	1168	2	3		0			0	0	1	2	1
Comapa	1	San Jose	8	San Juan	28	375	1168	2	3		0			1	1	1	1	3
Comapa	1	San Jose	8	San Juan	28	376	1168	2	3		0			0	0	1	1	3
Comapa	1	San Jose	8	San Juan	28	377	1168	2	3		0			0	0	1	2	1
Comapa	1	San Jose	8	San Juan	28	378	1168	2	3		1			1		1	1	1
Comapa	1	San Jose	8	San Juan	28	379	1168	2	3		0					1	1	3
Comapa	1	San Jose	8	San Juan	28	380	1168	2	3		0			0	0	1	1	3
Comapa	1	San Jose	8	San Juan	28	381	1168	2	3		0			0	0	4	2	1
Comapa	1	San Jose	8	San Juan	28	382	1168	2	3		0			0	0	1	1	1
Comapa	1	San Jose	8	San Juan	28	383	1168	2	3		0			0	0	1	1	1
Comapa	1	San Jose	8	San Juan	28	384	1168	2	3		0			0	0	4	2	1
Comapa	1	San Jose	8	San Juan	28	385	1168	2	3		0			0	0	1	2	1
Comapa	1	San Jose	8	San Juan	28	386	1168	2	3		0			0	0	1	2	1
Comapa	1	San Jose	8	San Juan	28	387	1168	2	3		0			0	0	1	2	1
Comapa	1	San Jose	8	San Juan	28	388	1168	2	3		0			1	2	1	1	1
Comapa	1	San Jose	8	San Juan	28	389	1168	2	3		0			0	0	1	3	1
Comapa	1	San Jose	8	San Juan	28	390	1168	2	3		0			0	0	2	1	1
Comapa	1	San Jose	8	San Juan	28	391	1168	2	3		0			0	0	1	3	1
Comapa	1	San Jose	8	San Juan	28	392	1168	2	3		0			0	0	1	1	1
Comapa	1	San Jose	8	San Juan	28	393	1168	2	3		0			1	1	1	2	1
Comapa	1	San Jose	8	San Juan	28	394	1168	2	3		1			0	0	2	2	1
Comapa	1	San Jose	8	San Juan	28	395	1168	2	3		1			1	2	1	2	1
Comapa	1	San Jose	8	San Juan	28	396	1168	2	3		0			0	0	1	2	1
Comapa	1	San Jose	8	San Juan	28	397	1168	2	3		1			1	1	1	2	1
Comapa	1	San Jose	8	San Juan	28	398	1168	2	3		1			1	14	1	2	1
Comapa	1	San Jose	8	San Juan	28	399	1168	2	3		0			0	0	1	2	1
Comapa	1	San Jose	8	San Juan	28	400	1168	2	3		0			0	0	1	2	1
Comapa	1	San Jose	8	San Juan	28	401	1168	2	3		0			0	0	1	2	1
Comapa	1	San Jose	8	San Juan	28	402	1168	2	3		0			0	0	1	2	1
Comapa	1	San Jose	8	San Juan	28	403	1168	2	3		1			1	2	1	2	1
Comapa	1	San Jose	8	San Juan	28	404	1168	2	3		0			0	0	1	2	1
Comapa	1	San Jose	8	San Juan	28	405	1168	2	3		0			0	0	1	3	3
Comapa	1	San Jose	8	San Juan	28	406	1168	2	3		0			0	0	2	1	3
Comapa	1	San Jose	8	San Juan	28	407	1168	2	3		1			1	2	1	1	1
Comapa	1	San Jose	8	San Juan	28	408	1168	2	3		0			0	0	1	2	1
Comapa	1	El Carrizo	2	San Ramon	29	412	1037	2	3		1			1	2	1	2	1
Comapa	1	El Carrizo	2	San Ramon	29	413	1037	2	3		0			0	0	1	2	1
Comapa	1	El Carrizo	2	San Ramon	29	414	1037	2	3		0			0	0	1	2	1
Comapa	1	El Carrizo	2	San Ramon	29	415	1037	2	3		0			0	0	1	2	1
Comapa	1	El Carrizo	2	San Ramon	29	416	1037	2	3		0			0	0	1	2	1
Comapa	1	El Carrizo	2	San Ramon	29	417	1037	2	3		0			0	0	1	2	1
Comapa	1	El Carrizo	2	San Ramon	29	418	1037	2	3		0			0	0	1	4	1
Comapa	1	El Carrizo	2	San Ramon	29	419	1037	2	3		0			0	0	1	2	1
Comapa	1	El Carrizo	2	San Ramon	29	420	1037	2	3		0			0	0	1	1	1
Comapa	1	El Carrizo	2	San Ramon	29	421	1037	2	3		0					2	2	1
Comapa	1	El Carrizo	2	San Ramon	29	422	1037	2	3		1			0	0	1	2	3
Comapa	1	El Carrizo	2	San Ramon	29	423	1037	2	3		1			0	0	1	1	3
Comapa	1	El Carrizo	2	San Ramon	29	424	1037	2	3		1			1	1	2	2	1
Comapa	1	San Cristobal	6	Santa Barbara	30	425	1222	2	3		1			1	1	1	1	3
Comapa	1	San Cristobal	6	Santa Barbara	30	426	1222	2	3		1			1	1	1	1	3
Comapa	1	San Cristobal	6	Santa Barbara	30	427	1222	2	3		0			0	0	1	3	3
Comapa	1	San Cristobal	6	Santa Barbara	30	428	1222	2	3		0			0	0	1	3	3
Comapa	1	San Cristobal	6	Santa Barbara	30	429	1222	2	3		0			1	1	2	1	1
Comapa	1	San Cristobal	6	Santa Barbara	30	430	1222	2	3		0			0	0	1	3	1
Comapa	1	San Cristobal	6	Santa Barbara	30	431	1222	2	3		1			1	4	1	1	1
Comapa	1	San Cristobal	6	Santa Barbara	30	432	1222	2	3		1			0	0	1	3	3
Comapa	1	San Cristobal	6	Santa Barbara	30	433	1222	2	3		0			0	0	1	3	3
Comapa	1	San Cristobal	6	Santa Barbara	30	434	1222	2	3		0			0	0	1	3	3
Comapa	1	San Cristobal	6	Santa Barbara	30	435	1222	2	3		0			0	0	1	3	3
Comapa	1	San Cristobal	6	Santa Barbara	30	436	1222	2	3		1			1	11	1	1	1
Comapa	1	San Cristobal	6	Santa Barbara	30	437	1222	2	3		0			0	0	1	3	3
Comapa	1	San Cristobal	6	Santa Barbara	30	438	1222	2	3		1			0	0	1	3	3
Comapa	1	San Cristobal	6	Santa Barbara	30	439	1222	2	3		0			0	0	1	3	3
Comapa	1	San Cristobal	6	Santa Barbara	30	440	1222	2	3		0			0	0	1	1	3
Comapa	1	San Cristobal	6	Santa Barbara	30	441	1222	2	3		0			0	0	4	3	4
Comapa	1	San Cristobal	6	Santa Barbara	30	442	1222	2	3		1			1	2	1	3	3
Comapa	1	San Cristobal	6	Santa Barbara	30	443	1222	2	3		0			0	0	1	3	3
Comapa	1	San Cristobal	6	Santa Barbara	30	444	1222	2	3		0			0	0	1	2	3
Comapa	1	San Cristobal	6	Santa Barbara	30	445	1222	2	3		0			0	0	1	1	3
Comapa	1	San Cristobal	6	Santa Barbara	30	446	1222	2	3		0			0	0	1	3	3
Comapa	1	San Cristobal	6	Santa Barbara	30	447	1222	2	3		0			0	0	1	3	3
Comapa	1	San Cristobal	6	Santa Barbara	30	448	1222	2	3		0			0	0	1	1	3
Comapa	1	El Carrizo	2	El Tepenance	17	233	1118	2	3		0			0	0	1	1	3
Comapa	1	El Carrizo	2	El Tepenance	17	234	1118	2	3		0			0	0	1	2	1
Comapa	1	El Carrizo	2	El Tepenance	17	235	1118	2	3		1			1	1	1	2	1
Comapa	1	El Carrizo	2	El Tepenance	17	236	1118	2	3		0			0	0	1	2	1
Comapa	1	El Carrizo	2	El Tepenance	17	237	1118	2	3		0			0	0	1	3	3
Comapa	1	El Carrizo	2	El Tepenance	17	238	1118	2	3		0			1	2	1	1	3
Comapa	1	El Carrizo	2	El Tepenance	17	239	1118	2	3		0			0	0	1	2	1
Comapa	1	El Carrizo	2	El Tepenance	17	240	1118	2	3		0			0	0	1	2	1
Comapa	1	El Carrizo	2	El Tepenance	17	241	1118	2	3		0			0	0	1	2	1
Comapa	1	El Carrizo	2	El Tepenance	17	242	1118	2	3		1			1	2	1	2	1
Comapa	1	El Carrizo	2	El Tepenance	17	243	1118	2	3		1			1	5	1	2	1
Comapa	1	El Carrizo	2	El Tepenance	17	244	1118	2	3		1			1	1	1	2	1
Comapa	1	El Carrizo	2	El Tepenance	17	245	1118	2	3		0			0	0	1	2	3
Comapa	1	El Carrizo	2	El Tepenance	17	246	1118	2	3		0			0	0	1	2	1
Comapa	1	El Carrizo	2	El Tepenance	17	247	1118	2	3		0			0	0	1	1	1
Comapa	1	El Carrizo	2	El Tepenance	17	248	1118	2	3		0			1	1	1	3	3
Comapa	1	El Carrizo	2	La Ceiba	20	273	1044	2	3		0			1	1	1	2	1
Comapa	1	El Carrizo	2	La Ceiba	20	274	1044	2	3		0			0	0	1	1	1
Comapa	1	El Carrizo	2	La Ceiba	20	275	1044	2	3		0			0	0	1	2	1
Comapa	1	El Carrizo	2	La Ceiba	20	276	1044	2	3		0			1	7	1	2	1
Comapa	1	El Carrizo	2	La Ceiba	20	277	1044	2	3		1			1	1	1	2	1
Comapa	1	El Carrizo	2	La Ceiba	20	278	1044	2	3		0			0	0	1	2	1
Comapa	1	El Carrizo	2	La Ceiba	20	279	1044	2	3		0			0	0	1	2	1
Comapa	1	El Carrizo	2	La Ceiba	20	280	1044	2	3		0			0	0	2	2	1
Comapa	1	El Carrizo	2	El Marillo	33	201	1100	2	3		0			0	0	1	1	1
Comapa	1	El Carrizo	2	El Marillo	33	202	1100	2	3		0			0	0	1	2	1
Comapa	1	El Carrizo	2	El Marillo	33	203	1100	2	3		0			0	0	1	2	1
Comapa	1	El Carrizo	2	El Marillo	33	204	1100	2	3		0			0	0	1	2	1
Comapa	1	El Carrizo	2	El Marillo	33	205	1100	2	3		0			0	0	1	2	1
Comapa	1	El Carrizo	2	El Marillo	33	206	1100	2	3		0			0	0	1	2	1
Comapa	1	El Carrizo	2	El Marillo	33	207	1100	2	3		0			0	0	1	1	1
Comapa	1	El Carrizo	2	El Marillo	33	208	1100	2	3		0			0	0	1	2	1
Comapa	1	El Carrizo	2	El Marillo	33	409	1100	2	3		0			0	0	1	2	1
Comapa	1	El Carrizo	2	El Marillo	33	410	1100	2	3		0			0	0	1	2	1
Comapa	1	El Carrizo	2	El Marillo	33	411	1100	2	3		0			0	0	1	2	3
Comapa	1	San Cristobal	6	El Jocote	13	185	1100	2	3		1			0	0	1	3	1
Comapa	1	San Cristobal	6	El Jocote	13	186	1100	2	3		0			0	0	1	1	3
Comapa	1	San Cristobal	6	El Jocote	13	187	1100	2	3		0			0	0	1	3	1
Comapa	1	San Cristobal	6	El Jocote	13	188	1100	2	3		0			0	0	1	3	1
Comapa	1	San Cristobal	6	El Jocote	13	189	1100	2	3		0			0	0	1	1	3
Comapa	1	San Cristobal	6	El Jocote	13	190	1100	2	3		0			0	0	1	1	1
Comapa	1	San Cristobal	6	El Jocote	13	191	1100	2	3		1			0	0	1	2	1
Comapa	1	San Cristobal	6	El Jocote	13	192	1100	2	3		0			0	0	1	3	1
Comapa	1	El Carrizo	2	San Francisco	26	313	1224	2	3		0			0	0	1	3	3
Comapa	1	El Carrizo	2	San Francisco	26	314	1224	2	3		0			0	0	1	3	3
Comapa	1	El Carrizo	2	San Francisco	26	315	1224	2	3		0			0	0	1	1	3
Comapa	1	El Carrizo	2	San Francisco	26	316	1224	2	3		0			0	0	1	1	1
Comapa	1	El Carrizo	2	San Francisco	26	317	1224	2	3		0			0	0	1	1	1
Comapa	1	El Carrizo	2	San Francisco	26	318	1224	2	3		0			0	0	1	1	3
Comapa	1	El Carrizo	2	San Francisco	26	319	1224	2	3		1			1	3	1	1	1
Comapa	1	El Carrizo	2	San Francisco	26	320	1224	2	3		0			0	0	1	2	1
Comapa	1	El Carrizo	2	San Francisco	26	321	1224	2	3		0			0	0	1	2	1
Comapa	1	El Carrizo	2	San Francisco	26	322	1224	2	3		0			0	0	1	1	3
Comapa	1	El Carrizo	2	San Francisco	26	323	1224	2	3		0			0	0	1	2	1
Comapa	1	El Carrizo	2	San Francisco	26	324	1224	2	3		0			0	0	1	2	1
Comapa	1	El Carrizo	2	San Francisco	26	325	1224	2	3		0			0	0	1	2	1
Comapa	1	El Carrizo	2	San Francisco	26	326	1224	2	3		0			0	0	1	2	1
Comapa	1	El Carrizo	2	San Francisco	26	327	1224	2	3		0			0	0	1	3	3
Comapa	1	El Carrizo	2	San Francisco	26	328	1224	2	3		0			0	0	1	2	1
Comapa	1	El Carrizo	2	San Francisco	26	329	1224	2	3		0			0	0	1	2	1
Comapa	1	El Carrizo	2	San Francisco	26	330	1224	2	3		0			0	0	1	3	3
Comapa	1	El Carrizo	2	San Francisco	26	331	1224	2	3		0			0	0	1	2	1
Comapa	1	El Carrizo	2	San Francisco	26	332	1224	2	3		0			0	0	1	2	1
Comapa	1	El Carrizo	2	San Francisco	26	333	1224	2	3		0			0	0	1	3	3
Comapa	1	El Carrizo	2	San Francisco	26	334	1224	2	3		0			0	0	1	3	1
Comapa	1	El Carrizo	2	San Francisco	26	335	1224	2	3		0			0	0	1	2	1
Comapa	1	El Carrizo	2	San Francisco	26	336	1224	2	3		0			0	0	1	2	1
Comapa	1	San Jose	8	San Jose	27	337	1180	2	3		0			0	0	1	1	3
Comapa	1	San Jose	8	San Jose	27	338	1180	2	3		0			0	0	1	1	3
Comapa	1	San Jose	8	San Jose	27	339	1180	2	3		0			0	0	1	2	1
Comapa	1	San Jose	8	San Jose	27	340	1180	2	3		0			0	0	1	2	1
Comapa	1	San Jose	8	San Jose	27	341	1180	2	3		1			1	17	1	1	1
Comapa	1	San Jose	8	San Jose	27	342	1180	2	3		0			0	0	1	1	1
Comapa	1	San Jose	8	San Jose	27	343	1180	2	3		0			0	0	1	3	1
Comapa	1	San Jose	8	San Jose	27	344	1180	2	3		0			0	0	1	1	3
Comapa	1	San Jose	8	San Jose	27	345	1180	2	3		0			0	0	1	2	1
Comapa	1	San Jose	8	San Jose	27	346	1180	2	3		1			0	0	1	3	3
Comapa	1	San Jose	8	San Jose	27	347	1180	2	3		0			0	0	1	3	3
Comapa	1	San Jose	8	San Jose	27	348	1180	2	3		0			0	0	1	3	3
Comapa	1	San Jose	8	San Jose	27	349	1180	2	3		0			0	0	1	1	3
Comapa	1	San Jose	8	San Jose	27	350	1180	2	3		0			0	0	1	2	1
Comapa	1	San Jose	8	San Jose	27	351	1180	2	3		0			0	0	1	4	3
Comapa	1	San Jose	8	San Jose	27	352	1180	2	3		0			0	0	1	2	1
Comapa	1	San Jose	8	San Jose	27	353	1180	2	3		0			0	0	1	3	1
Comapa	1	San Jose	8	San Jose	27	354	1180	2	3		0			0	0	1	3	4
Comapa	1	San Jose	8	San Jose	27	355	1180	2	3		1			0	0	1	2	1
Comapa	1	San Jose	8	San Jose	27	356	1180	2	3		1			1	7	1	2	1
Comapa	1	San Jose	8	San Jose	27	357	1180	2	3		0			0	0	1	2	1
Comapa	1	San Jose	8	San Jose	27	358	1180	2	3		1			1	8	1	2	1
Comapa	1	San Jose	8	San Jose	27	359	1180	2	3		0			0	0	1	2	1
Comapa	1	San Jose	8	San Jose	27	360	1180	2	3		1			1	1	1	2	1
Comapa	1	San Jose	8	San Jose	27	361	1180	2	3		0			0	0	1	1	3
Comapa	1	San Jose	8	San Jose	27	362	1180	2	3		0			0	0	1	3	3
Comapa	1	San Jose	8	San Jose	27	363	1180	2	3		1			1	7	1	1	1
Comapa	1	San Jose	8	San Jose	27	364	1180	2	3		0			0	0	1	3	3
Comapa	1	San Jose	8	San Jose	27	365	1180	2	3		0			0	0	1	3	1
Comapa	1	San Jose	8	San Jose	27	366	1180	2	3		0			0	0	1	1	1
Comapa	1	San Jose	8	San Jose	27	367	1180	2	3		0			0	0	1	3	1
Comapa	1	San Jose	8	San Jose	27	368	1180	2	3		1			0	0	1	1	3
Comapa	1	El Guachipilin	3	Talpetate	31	449	1050	2	3		0			0	0	1	3	3
Comapa	1	El Guachipilin	3	Talpetate	31	450	1050	2	3		0			0	0	1	1	1
Comapa	1	El Guachipilin	3	Talpetate	31	451	1050	2	3		1			0	0	1	1	1
Comapa	1	El Guachipilin	3	Talpetate	31	452	1050	2	3		0			0	0	1	1	3
Comapa	1	El Guachipilin	3	Talpetate	31	453	1050	2	3		0			0	0	1	1	1
Comapa	1	El Guachipilin	3	Talpetate	31	454	1050	2	3		0			0	0	1	1	1
Comapa	1	El Guachipilin	3	Talpetate	31	455	1050	2	3		0			0	0	1	3	1
Comapa	1	El Guachipilin	3	Talpetate	31	456	1050	2	3		1			1	6	1	1	1
