# Supplementary material for: A decade of vector control activities: Progress and limitations of Chagas disease prevention in a region of Guatemala with persistent Triatoma dimidiata infestation
Source: PLoS Negl Trop Dis. 2018 Nov 6;12(11):e0006896. doi: 10.1371/journal.pntd.0006896 (PMC6239342; doi:10.1371/journal.pntd.0006896)
Supplement: S2 Dataset — The dataset shows the results obtained from different serological evaluations conducted in the municipality of Comapa, Jutiapa. (XLSX) [file pntd.0006896.s003.xlsx]

## Sheet: ID
Municipio	ID	Comunidad	ID	Caserio	ID			Sex	ID_Sex	T.cruzi	ID_T.cruzi
Comapa	1	San Jose	8	Almolonga	1			Masculine	1	Positive	1
Comapa	1	San Jose	8	Apanten	2			Femenine	2	Negative	2
Comapa	1	San Jose	8	Buena Vista	3
Comapa	1	El Carrizo	2	Copalapa	4
Comapa	1	El Guachipilin	3	El Copalar	5
Comapa	1	San Jose	8	El Anonito	6
Comapa	1	San Jose	8	El Calvario	7
Comapa	1	El Carrizo	2	El Carrizo	8
Comapa	1	San Jose	8	El Chinchintor	9
Comapa	1	El Carrizo	2	El Comalito	10
Comapa	1	El Guachipilin	3	El Guachipilin	11
Comapa	1	San Cristobal	6	El Jocote	13
Comapa	1	San Jose	8	El Matochal	14
Comapa	1	El Carrizo	2	El Pinito	16
Comapa	1	El Carrizo	2	El Tepenance	17
Comapa	1	San Cristobal	6	Ixcanal I	18
Comapa	1	San Cristobal	6	Ixcanal II	19
Comapa	1	El Carrizo	2	La Ceiba	20
Comapa	1	San Jose	8	Madre Cacao	21
Comapa	1	San Cristobal	6	Piedra Pintada	22
Comapa	1	El Carrizo	2	Pozas Blancas	23
Comapa	1	El Carrizo	2	San Antonio	24
Comapa	1	San Cristobal	6	San Cristobal	25
Comapa	1	El Carrizo	2	San Francisco	26
Comapa	1	San Jose	8	San Jose	27
Comapa	1	San Jose	8	San Juan	28
Comapa	1	El Carrizo	2	San Ramon	29
Comapa	1	San Cristobal	6	Santa Barbara	30
Comapa	1	El Guachipilin	3	Talpetate	31
Comapa	1	El Carrizo	2	El Marillo	33
Zapotitlán	2	Cerro Redondo	1	Cerro Redondo	34
Zapotitlán	2	Canoas	9	Canoas	35
Comapa	1	Caparrosa	10	Caparrosa	36
Comapa	1	Estanzuela	11	Estanzuela	37
Comapa	1			El Coyol	38
Comapa	1			El Tempisque	39
Comapa	1			Las Pilas	40
Comapa	1			El Cuje	41
Comapa	1	El Pinal	12	El Pinal	42
Comapa	1			El Rodeo	43
Comapa	1			Las Crucitas	44
Comapa	1			San Luis Naranjito	45

## Sheet: Women_2015
Municipio_Name	ID_Municipio	Comunidad_Name	ID_Comunidad	Caserio_Name	ID_Caserio	ID_House	ID_Participant	Age	ID_T.cruzi	No_Children
Comapa	1	San Cristobal	6	Santa Barbara	30	3001	3001mu01	16	2	0
Comapa	1	San Cristobal	6	Santa Barbara	30	3003	3003mu01	41	2	1
Comapa	1	San Cristobal	6	Santa Barbara	30	3004	3004mu01	22	2	0
Comapa	1	San Cristobal	6	Santa Barbara	30	3005	3005mu01	42	2	3
Comapa	1	San Cristobal	6	Santa Barbara	30	3009	3009mu01	19	2	2
Comapa	1	San Cristobal	6	Santa Barbara	30	3010	3010mu01	27	2	3
Comapa	1	San Cristobal	6	Santa Barbara	30	3011	3011mu01	39	2	6
Comapa	1	San Cristobal	6	Santa Barbara	30	3012	3012mu01	30	2	4
Comapa	1	San Cristobal	6	Santa Barbara	30	3013	3013mu01	28	2	2
Comapa	1	San Cristobal	6	Santa Barbara	30	3014	3014mu01	24	2	0
Comapa	1	San Cristobal	6	Santa Barbara	30	3016	3016mu01	43	2	6
Comapa	1	San Cristobal	6	Santa Barbara	30	3018	3018mu01	32	2	5
Comapa	1	San Cristobal	6	Santa Barbara	30	3019	3019mu01	21	2	0
Comapa	1	San Cristobal	6	Santa Barbara	30	3020	3020mu01	40	2	5
Comapa	1	San Cristobal	6	Santa Barbara	30	3021	3021mu01	24	1	2
Comapa	1	San Cristobal	6	Santa Barbara	30	3022	3022mu01	43	2	0
Comapa	1	San Cristobal	6	Santa Barbara	30	3023	3023mu01	16	2	0
Comapa	1	San Cristobal	6	Santa Barbara	30	3024	3024mu01	39	1	6
Comapa	1	El Carrizo	2	Copalapa	4	3025	3025mu01	23	2	3
Comapa	1	El Carrizo	2	Copalapa	4	3026	3026mu01	17	2	0
Comapa	1	El Carrizo	2	Copalapa	4	3027	3027mu01	19	2	1
Comapa	1	El Carrizo	2	Copalapa	4	3028	3028mu01	40	2	1
Comapa	1	El Carrizo	2	Copalapa	4	3029	3029mu01	40	2	4
Comapa	1	El Carrizo	2	Copalapa	4	3031	3031mu01	39	1	5
Comapa	1	El Carrizo	2	Copalapa	4	3032	3032mu01	28	1	2
Comapa	1	El Carrizo	2	Copalapa	4	3033	3033mu01	36	2	9
Comapa	1	El Carrizo	2	Copalapa	4	3034	3034mu01	37	2	4
Comapa	1	El Carrizo	2	Copalapa	4	3035	3035mu01	27	2	2
Comapa	1	El Carrizo	2	Copalapa	4	3036	3036mu01	20	2	0
Comapa	1	El Carrizo	2	Copalapa	4	3037	3037mu01	15	2	0
Comapa	1	El Carrizo	2	Copalapa	4	3038	3038mu01	24	2	2
Comapa	1	El Carrizo	2	Copalapa	4	3039	3039mu01	44	2	7
Comapa	1	El Carrizo	2	Copalapa	4	3040	3040mu01	39	2	8
Comapa	1	El Carrizo	2	Copalapa	4	3041	3041mu01	23	2	2
Comapa	1	El Carrizo	2	Copalapa	4	3042	3042mu01	34	2	4
Comapa	1	El Carrizo	2	Copalapa	4	3043	3043mu01	25	2	2
Comapa	1	El Carrizo	2	Copalapa	4	3044	3044mu01	43	1	7
Comapa	1	El Carrizo	2	Copalapa	4	3045	3045mu01	15	2	0
Comapa	1	El Carrizo	2	Copalapa	4	3046	3046mu01	34	2	4
Comapa	1	El Carrizo	2	Copalapa	4	3047	3047mu01	32	2	4
Comapa	1	El Carrizo	2	El Pinito	16	3049	3049mu01	24	2	2
Comapa	1	El Carrizo	2	El Pinito	16	3050	3050mu01	18	2	0
Comapa	1	El Carrizo	2	El Pinito	16	3051	3051mu01	28	2	2
Comapa	1	El Carrizo	2	El Pinito	16	3052	3052mu01	24	1	6
Comapa	1	El Carrizo	2	El Pinito	16	3053	3053mu01	25	2	2
Comapa	1	El Carrizo	2	El Pinito	16	3054	3054mu01	35	1	9
Comapa	1	El Carrizo	2	El Pinito	16	3056	3056mu01	25	2	2
Comapa	1	El Carrizo	2	El Pinito	16	3057	3057mu01	44	1	8
Comapa	1	El Carrizo	2	El Pinito	16	3058	3058mu01	32	1	7
Comapa	1	El Carrizo	2	El Pinito	16	3059	3059mu01	35	2	6
Comapa	1	El Carrizo	2	El Pinito	16	3063	3062mu01	15	2	0
Comapa	1	El Carrizo	2	El Pinito	16	3062	3062mu01	24	2	3
Comapa	1	El Carrizo	2	El Pinito	16	3064	3064mu01	30	2	5
Comapa	1	El Carrizo	2	El Pinito	16	3065	3065mu01	17	2	0
Comapa	1	El Carrizo	2	El Pinito	16	3066	3066mu01	27	2	2
Comapa	1	El Carrizo	2	El Pinito	16	3067	3067mu01	35	1	0
Comapa	1	El Carrizo	2	El Pinito	16	3068	3068mu01	40	2	8
Comapa	1	El Carrizo	2	El Pinito	16	3069	3069mu01	25	2	5
Comapa	1	El Carrizo	2	El Pinito	16	3070	3070mu01	44	1	10
Comapa	1	El Carrizo	2	El Pinito	16	3071	3071mu01	33	1	6
Comapa	1	El Carrizo	2	El Pinito	16	3072	3072mu01	35	2	7
Comapa	1	San Jose	8	San Juan	28	3073	3073mu01	16	2	0
Comapa	1	San Jose	8	San Juan	28	3074	3074mu01	29	2	0
Comapa	1	San Jose	8	San Juan	28	3076	3076mu01	25	2	1
Comapa	1	San Jose	8	San Juan	28	3077	3077mu01	28	2	2
Comapa	1	San Jose	8	San Juan	28	3078	3078mu01	32	2	3
Comapa	1	San Jose	8	San Juan	28	3079	3079mu01	33	2	3
Comapa	1	San Jose	8	San Juan	28	3080	3080mu01	16	2	0
Comapa	1	San Jose	8	San Juan	28	3081	3081mu01	25	2	2
Comapa	1	San Jose	8	San Juan	28	3082	3082mu01	29	2	1
Comapa	1	San Jose	8	San Juan	28	3083	3083mu01	42	2	10
Comapa	1	San Jose	8	San Juan	28	3084	3084mu01	16	2	0
Comapa	1	San Jose	8	San Juan	28	3085	3085mu01	18	2	0
Comapa	1	San Jose	8	San Juan	28	3087	3087mu01	42	2	5
Comapa	1	San Jose	8	San Juan	28	3088	3088mu01	18	2	0
Comapa	1	San Jose	8	San Juan	28	3090	3090mu01	39	2	11
Comapa	1	San Jose	8	San Juan	28	3091	3091mu01	42	2	6
Comapa	1	San Jose	8	San Juan	28	3092	3092mu01	38	2	8
Comapa	1	San Jose	8	San Juan	28	3093	3093mu01	28	2	3
Comapa	1	San Jose	8	San Juan	28	3094	3094mu01	36	2	4
Comapa	1	San Jose	8	San Juan	28	3095	3095mu01	16	2	0
Comapa	1	San Jose	8	Almolonga	1	3097	3097mu01	24	2	3
Comapa	1	San Jose	8	Almolonga	1	3098	3098mu01	34	2	3
Comapa	1	San Jose	8	Almolonga	1	3099	3099mu01	27	2	3
Comapa	1	San Jose	8	Almolonga	1	3101	3101mu01	22	2	2
Comapa	1	San Jose	8	Almolonga	1	3103	3103mu01	32	2	4
Comapa	1	San Jose	8	Almolonga	1	3106	3106mu01	24	2	2
Comapa	1	San Jose	8	Almolonga	1	3107	3107mu01	29	2	3
Comapa	1	San Jose	8	Almolonga	1	3110	3110mu01	15	2	0
Comapa	1	San Jose	8	Almolonga	1	3111	3111mu01	25	2	2
Comapa	1	San Jose	8	Almolonga	1	3113	3113mu01	19	2	0
Comapa	1	San Jose	8	Almolonga	1	3114	3114mu01	16	2	0
Comapa	1	El Carrizo	2	El Comalito	10	3315	3115mu01	30	2	3
Comapa	1	San Jose	8	Almolonga	1	3116	3116mu01	38	2	6
Comapa	1	San Jose	8	Almolonga	1	3117	3117mu01	18	2	0
Comapa	1	San Jose	8	Almolonga	1	3120	3120mu01	39	1	8
Comapa	1	El Carrizo	2	El Tepenance	17	3122	3122mu01	22	2	2
Comapa	1	El Carrizo	2	El Tepenance	17	3125	3125mu01	33	1	4
Comapa	1	El Carrizo	2	El Tepenance	17	3127	3127mu01	21	1	1
Comapa	1	El Carrizo	2	El Tepenance	17	3128	3128mu01	16	2	0
Comapa	1	El Carrizo	2	El Tepenance	17	3130	3130mu01	25	2	3
Comapa	1	El Carrizo	2	El Tepenance	17	3131	3131mu01	28	2	1
Comapa	1	El Carrizo	2	El Tepenance	17	3132	3132mu01	19	2	0
Comapa	1	El Carrizo	2	El Tepenance	17	3135	3135mu01	27	2	3
Comapa	1	El Carrizo	2	El Tepenance	17	3137	3137mu01	44	1	13
Comapa	1	El Carrizo	2	El Tepenance	17	3138	3138mu01	22	2	3
Comapa	1	El Carrizo	2	El Tepenance	17	3139	3139mu01	36	2	6
Comapa	1	El Carrizo	2	El Tepenance	17	3140	3140mu01	20	2	0
Comapa	1	El Carrizo	2	El Tepenance	17	3141	3141mu01	15	2	0
Comapa	1	El Carrizo	2	El Tepenance	17	3143	3143mu01	40	2	9
Comapa	1	El Carrizo	2	El Tepenance	17	3144	3144mu01	18	2	0
Comapa	1	El Carrizo	2	San Antonio	24	3147	3147mu01	41	1	6
Comapa	1	El Carrizo	2	San Antonio	24	3148	3148mu01	17	2	0
Comapa	1	El Carrizo	2	San Antonio	24	3149	3149mu01	34	1	6
Comapa	1	El Carrizo	2	San Antonio	24	3151	3151mu01	35	2	3
Comapa	1	El Carrizo	2	San Antonio	24	3154	3154mu01	34	2	4
Comapa	1	El Carrizo	2	San Antonio	24	3155	3155mu01	40	2	4
Comapa	1	El Carrizo	2	San Antonio	24	3158	3158mu01	20	2	0
Comapa	1	El Carrizo	2	San Antonio	24	3160	3160mu01	34	2	2
Comapa	1	El Carrizo	2	San Antonio	24	3161	3161mu01	21	2	0
Comapa	1	El Carrizo	2	San Antonio	24	3162	3162mu01	39	1	1
Comapa	1	El Carrizo	2	San Antonio	24	3163	3163mu01	44	2	3
Comapa	1	El Carrizo	2	San Antonio	24	3165	3165mu01	30	2	4
Comapa	1	El Carrizo	2	San Antonio	24	3166	3166mu01	24	2	1
Comapa	1	El Carrizo	2	San Antonio	24	3168	3168mu01	16	2	0
Comapa	1	El Carrizo	2	El Carrizo	8	3170	3170mu01	30	2	1
Comapa	1	El Carrizo	2	El Carrizo	8	3171	3171mu01	32	2	3
Comapa	1	El Carrizo	2	El Carrizo	8	3173	3173mu01	43	1	5
Comapa	1	El Carrizo	2	El Carrizo	8	3175	3175mu01	17	2	0
Comapa	1	El Carrizo	2	El Carrizo	8	3176	3176mu01	33	2	6
Comapa	1	El Carrizo	2	El Carrizo	8	3177	3177mu01	20	2	1
Comapa	1	El Carrizo	2	El Carrizo	8	3178	3178mu01	30	2	3
Comapa	1	El Carrizo	2	El Carrizo	8	3179	3179mu01	19	1	99
Comapa	1	El Carrizo	2	El Carrizo	8	3180	3180mu01	25	2	3
Comapa	1	El Carrizo	2	El Carrizo	8	3183	3183mu01	39	2	2
Comapa	1	El Carrizo	2	El Carrizo	8	3184	3184mu01	28	2	6
Comapa	1	El Carrizo	2	El Carrizo	8	3185	3185mu01	34	2	3
Comapa	1	El Carrizo	2	El Carrizo	8	3186	3186mu01	39	2	3
Comapa	1	El Carrizo	2	El Carrizo	8	3188	3188mu01	34	2	5
Comapa	1	El Carrizo	2	El Carrizo	8	3189	3189mu01	41	2	9
Comapa	1	El Carrizo	2	El Carrizo	8	3190	3190mu01	32	1	4
Comapa	1	El Carrizo	2	El Carrizo	8	3191	3191mu01	33	1	3
Comapa	1	El Carrizo	2	El Carrizo	8	3192	3192mu01	40	2	99
Comapa	1	San Jose	8	Madre Cacao	21	3194	3194mu01	17	2	0
Comapa	1	San Jose	8	Madre Cacao	21	3197	3197mu01	39	1	6
Comapa	1	San Jose	8	Madre Cacao	21	3198	3198mu01	19	2	99
Comapa	1	San Jose	8	Madre Cacao	21	3200	3200mu01	29	2	3
Comapa	1	San Jose	8	Madre Cacao	21	3201	3201mu01	25	2	3
Comapa	1	San Jose	8	Madre Cacao	21	3202	3202mu01	39	2	3
Comapa	1	San Jose	8	Madre Cacao	21	3203	3203mu01	18	2	0
Comapa	1	San Jose	8	Madre Cacao	21	3204	3204mu01	43	2	6
Comapa	1	San Jose	8	Madre Cacao	21	3205	3204mu01	40	2	7
Comapa	1	San Jose	8	Madre Cacao	21	3206	3206mu01	39	2	9
Comapa	1	San Jose	8	Madre Cacao	21	3207	3207mu01	40	1	8
Comapa	1	San Jose	8	Madre Cacao	21	3208	3208mu01	24	2	2
Comapa	1	San Jose	8	Madre Cacao	21	3209	3209mu01	17	2	1
Comapa	1	San Jose	8	Madre Cacao	21	3210	3210mu01	42	2	7
Comapa	1	San Jose	8	Madre Cacao	21	3211	3211mu01	43	2	1
Comapa	1	San Jose	8	Madre Cacao	21	3212	3212mu01	26	2	4
Comapa	1	San Jose	8	Madre Cacao	21	3215	3215mu01	22	2	1
Comapa	1	San Jose	8	Madre Cacao	21	3216	3216mu01	17	2	0
Comapa	1	San Jose	8	Buena Vista	3	3217	3217mu01	23	2	2
Comapa	1	San Jose	8	Buena Vista	3	3221	3221mu01	15	2	0
Comapa	1	San Jose	8	Buena Vista	3	3222	3222mu01	37	2	4
Comapa	1	San Jose	8	Buena Vista	3	3223	3223mu01	21	2	2
Comapa	1	San Jose	8	Buena Vista	3	3224	3224mu01	16	2	0
Comapa	1	San Jose	8	Buena Vista	3	3225	3225mu01	17	2	0
Comapa	1	San Jose	8	Buena Vista	3	3227	3227mu01	30	1	4
Comapa	1	San Jose	8	Buena Vista	3	3728b	3228bmu01	29	2	3
Comapa	1	San Jose	8	Buena Vista	3	3231	3231mu01	34	2	5
Comapa	1	San Jose	8	Buena Vista	3	3232	3232mu01	15	2	0
Comapa	1	San Jose	8	Buena Vista	3	3235	3235mu01	18	2	0
Comapa	1	San Jose	8	Buena Vista	3	3236	3236mu01	33	2	6
Comapa	1	San Jose	8	Buena Vista	3	3237	3237mu01	37	2	4
Comapa	1	San Jose	8	Buena Vista	3	3238	3238mu01	44	2	4
Comapa	1	San Jose	8	Buena Vista	3	3239	3239mu01	35	2	5
Comapa	1	San Jose	8	El Anonito	6	3241	3241mu01	16	2	0
Comapa	1	San Jose	8	El Anonito	6	3243	3243mu01	29	2	5
Comapa	1	San Jose	8	El Anonito	6	3244	3244mu01	26	2	3
Comapa	1	San Jose	8	El Anonito	6	3245	3245mu01	28	2	2
Comapa	1	San Jose	8	El Anonito	6	3246	3246mu01	27	2	2
Comapa	1	San Jose	8	El Anonito	6	3247	3247mu01	24	2	3
Comapa	1	San Jose	8	El Anonito	6	3248	3248mu01	42	1	5
Comapa	1	San Jose	8	El Anonito	6	3250	3250mu01	28	2	2
Comapa	1	San Jose	8	El Anonito	6	3251	3251mu01	21	2	1
Comapa	1	San Jose	8	El Anonito	6	3252	3252mu01	28	2	3
Comapa	1	San Jose	8	El Anonito	6	3253	3253mu01	28	2	3
Comapa	1	San Jose	8	El Anonito	6	3254	3254mu01	39	2	4
Comapa	1	San Jose	8	El Anonito	6	3256	3256mu01	25	2	2
Comapa	1	San Jose	8	El Anonito	6	3257	3257mu01	26	2	1
Comapa	1	San Jose	8	El Anonito	6	3259	3259mu01	35	2	3
Comapa	1	San Jose	8	El Anonito	6	3260	3260mu01	24	2	3
Comapa	1	San Jose	8	El Anonito	6	3262	3262mu01	20	2	0
Comapa	1	San Jose	8	El Anonito	6	3263	3263mu01	30	2	1
Comapa	1	San Jose	8	El Anonito	6	3264	3264mu01	23	2	1
Comapa	1	San Jose	8	El Calvario	7	3265	3265mu01	19	2	1
Comapa	1	San Jose	8	El Calvario	7	3266	3266mu01	43	2	7
Comapa	1	San Jose	8	El Calvario	7	3267	3267mu01	27	2	2
Comapa	1	San Jose	8	El Calvario	7	3268	3268mu01	23	2	1
Comapa	1	San Jose	8	El Calvario	7	3269	3269mu01	15	2	0
Comapa	1	San Jose	8	El Calvario	7	3271	3271mu01	33	2	4
Comapa	1	San Jose	8	El Calvario	7	3272	3272mu01	20	2	1
Comapa	1	San Jose	8	El Calvario	7	3274	3274mu01	17	2	0
Comapa	1	San Jose	8	El Calvario	7	3275	3275mu01	18	2	0
Comapa	1	San Jose	8	El Chinchintor	9	3276	3276mu01	32	2	2
Comapa	1	San Jose	8	El Calvario	7	3278	3278mu01	16	2	0
Comapa	1	San Jose	8	El Calvario	7	3280	3280mu01	39	2	6
Comapa	1	San Jose	8	El Calvario	7	3281	3281mu01	37	2	8
Comapa	1	San Jose	8	El Calvario	7	3282	3282mu01	16	2	0
Comapa	1	San Jose	8	El Calvario	7	3283	3283mu01	26	2	3
Comapa	1	San Jose	8	El Calvario	7	3284	3284mu01	34	2	6
Comapa	1	San Jose	8	El Calvario	7	3286	3286mu01	40	2	9
Comapa	1	San Jose	8	El Calvario	7	3287	3287mu01	35	1	6
Comapa	1	San Jose	8	El Calvario	7	3288	3288mu01	35	1	5
Comapa	1	San Jose	8	El Chinchintor	9	3290	3290mu01	37	2	9
Comapa	1	San Jose	8	El Chinchintor	9	3291	3291mu01	20	2	0
Comapa	1	San Jose	8	El Chinchintor	9	3292	3292mu01	32	2	1
Comapa	1	San Jose	8	El Chinchintor	9	3294	3294mu01	32	2	3
Comapa	1	San Jose	8	El Chinchintor	9	3295	3295mu01	20	2	0
Comapa	1	San Jose	8	El Chinchintor	9	3296	3296mu01	17	2	0
Comapa	1	San Jose	8	El Chinchintor	9	3298	3298mu01	19	2	0
Comapa	1	San Jose	8	El Chinchintor	9	3299	3299mu01	34	2	3
Comapa	1	San Jose	8	El Chinchintor	9	3301	3301mu01	28	2	1
Comapa	1	San Jose	8	El Chinchintor	9	3302	3302mu01	34	2	3
Comapa	1	San Jose	8	El Chinchintor	9	3303	3303mu01	25	2	2
Comapa	1	San Jose	8	El Chinchintor	9	3304	3304mu01	30	2	3
Comapa	1	San Jose	8	El Chinchintor	9	3305	3305mu01	23	2	1
Comapa	1	San Jose	8	El Chinchintor	9	3306	3306mu01	17	2	0
Comapa	1	San Jose	8	El Chinchintor	9	3307	3307mu01	22	2	4
Comapa	1	San Jose	8	El Chinchintor	9	3308	3308mu01	20	2	3
Comapa	1	San Jose	8	El Chinchintor	9	3310	3310mu01	35	2	5
Comapa	1	San Jose	8	El Chinchintor	9	3311	3311mu01	39	2	4
Comapa	1	El Carrizo	2	El Comalito	10	3313	3313mu01	39	1	3
Comapa	1	El Carrizo	2	El Comalito	10	3314	3314mu01	16	2	0
Comapa	1	El Carrizo	2	El Comalito	10	3317	3317mu01	32	2	3
Comapa	1	El Carrizo	2	El Comalito	10	3318	3318mu01	20	2	2
Comapa	1	El Carrizo	2	El Comalito	10	3320	3320mu01	16	2	0
Comapa	1	El Carrizo	2	El Comalito	10	3321	3321mu01	22	2	1
Comapa	1	El Carrizo	2	El Comalito	10	3322	3322mu01	25	2	2
Comapa	1	El Carrizo	2	El Comalito	10	3327	3327mu01	43	1	6
Comapa	1	El Carrizo	2	El Comalito	10	3329	3329mu01	16	2	0
Comapa	1	El Carrizo	2	El Comalito	10	3330	3330mu01	39	1	7
Comapa	1	El Carrizo	2	El Comalito	10	3331	3331mu01	35	2	4
Comapa	1	El Carrizo	2	El Comalito	10	3332	3332mu01	33	2	4
Comapa	1	El Carrizo	2	El Comalito	10	3333	3333mu01	15	2	0
Comapa	1	El Carrizo	2	El Comalito	10	3334	3334mu01	17	2	0
Comapa	1	El Carrizo	2	El Comalito	10	3335	3335mu01	44	2	2
Comapa	1	El Carrizo	2	El Comalito	10	3336	3336mu01	32	1	3
Comapa	1	San Cristobal	6	Ixcanal II	19	3338	3338mu01	29	2	4
Comapa	1	San Cristobal	6	Ixcanal II	19	3339	3339mu01	24	2	3
Comapa	1	San Cristobal	6	Ixcanal II	19	3340	3340mu01	25	2	1
Comapa	1	San Cristobal	6	Ixcanal II	19	3341	3341mu01	23	2	0
Comapa	1	San Cristobal	6	Ixcanal II	19	3342	3342mu01	22	2	2
Comapa	1	San Cristobal	6	Ixcanal II	19	3343	3343mu01	20	2	1
Comapa	1	San Cristobal	6	Ixcanal II	19	3344	3344mu01	31	2	3
Comapa	1	San Cristobal	6	Ixcanal II	19	3345	3345mu01	32	2	2
Comapa	1	San Cristobal	6	Ixcanal II	19	3347	3347mu01	26	2	2
Comapa	1	San Cristobal	6	Ixcanal II	19	3849	3349mu01	29	2	4
Comapa	1	San Cristobal	6	Ixcanal II	19	3350	3350mu01	28	2	1
Comapa	1	San Cristobal	6	Ixcanal II	19	3352	3352mu01	42	1	8
Comapa	1	San Cristobal	6	Ixcanal II	19	3354	3354mu01	15	2	0
Comapa	1	San Cristobal	6	Ixcanal II	19	3356	3356mu01	15	2	0
Comapa	1	San Cristobal	6	Ixcanal II	19	3358	3358mu01	27	2	3
Comapa	1	El Carrizo	2	La Ceiba	20	3361	3361mu01	16	2	0
Comapa	1	El Carrizo	2	La Ceiba	20	3362	3362mu01	19	2	0
Comapa	1	El Carrizo	2	La Ceiba	20	3363	3363mu01	44	1	10
Comapa	1	El Carrizo	2	La Ceiba	20	3364	3364mu01	25	2	4
Comapa	1	El Carrizo	2	La Ceiba	20	3365	3365mu01	44	1	0
Comapa	1	El Carrizo	2	La Ceiba	20	3366	3366mu01	19	2	0
Comapa	1	El Carrizo	2	La Ceiba	20	3369	3369mu01	34	2	4
Comapa	1	El Carrizo	2	La Ceiba	20	3370	3370mu01	15	2	0
Comapa	1	El Carrizo	2	La Ceiba	20	3371	3371mu01	18	2	1
Comapa	1	El Carrizo	2	La Ceiba	20	3373	3373mu01	34	2	6
Comapa	1	El Carrizo	2	La Ceiba	20	3374	3374mu01	16	2	0
Comapa	1	El Carrizo	2	La Ceiba	20	3375	3375mu01	22	2	1
Comapa	1	El Carrizo	2	La Ceiba	20	3376	3376mu01	35	2	5
Comapa	1	El Carrizo	2	La Ceiba	20	3377	3377mu01	18	2	1
Comapa	1	El Carrizo	2	La Ceiba	20	3379	3379mu01	24	2	2
Comapa	1	El Carrizo	2	La Ceiba	20	3380	3380mu01	22	2	2
Comapa	1	El Carrizo	2	La Ceiba	20	3381	3381mu01	40	2	6
Comapa	1	El Carrizo	2	La Ceiba	20	3383	3383mu01	36	1	3
Comapa	1	San Cristobal	6	San Cristobal	25	3385	3385mu01	20	2	0
Comapa	1	San Cristobal	6	San Cristobal	25	3387	3387mu01	24	2	1
Comapa	1	San Cristobal	6	San Cristobal	25	3388	3388mu01	21	2	2
Comapa	1	San Cristobal	6	San Cristobal	25	3389	3389mu01	16	2	0
Comapa	1	San Cristobal	6	San Cristobal	25	3390	3390mu01	24	2	1
Comapa	1	San Cristobal	6	San Cristobal	25	3392	3392mu01	17	2	0
Comapa	1	San Cristobal	6	San Cristobal	25	3394	3394mu01	36	2	4
Comapa	1	San Cristobal	6	San Cristobal	25	3396	3396mu01	26	2	0
Comapa	1	San Cristobal	6	San Cristobal	25	3397	3397mu01	19	2	1
Comapa	1	San Cristobal	6	San Cristobal	25	3398	3398mu01	23	2	2
Comapa	1	San Cristobal	6	San Cristobal	25	3399	3399mu01	21	2	0
Comapa	1	San Cristobal	6	San Cristobal	25	3400	3400mu01	35	2	3
Comapa	1	San Cristobal	6	San Cristobal	25	3403	3403mu01	21	2	0
Comapa	1	San Cristobal	6	San Cristobal	25	3404	3404mu01	25	2	2
Comapa	1	San Cristobal	6	San Cristobal	25	3406	3406mu01	26	2	1
Comapa	1	San Cristobal	6	San Cristobal	25	3407	3407mu01	33	2	2
Comapa	1	San Jose	8	Apanten	2	3409	3409mu01	19	2	0
Comapa	1	San Jose	8	Apanten	2	3410	3410mu01	15	2	0
Comapa	1	San Jose	8	Apanten	2	3411	3411mu01	32	2	2
Comapa	1	San Jose	8	Apanten	2	3413	3413mu01	37	2	3
Comapa	1	San Jose	8	Apanten	2	3418	3418mu01	37	2	2
Comapa	1	San Jose	8	Apanten	2	3419	3419mu01	26	2	0
Comapa	1	San Jose	8	Apanten	2	3423	3423mu01	17	2	0
Comapa	1	San Jose	8	Apanten	2	3424	3424mu01	31	2	3
Comapa	1	San Jose	8	Apanten	2	3426	3426mu01	15	2	0
Comapa	1	San Jose	8	Apanten	2	3427	3427mu01	17	2	1
Comapa	1	San Jose	8	Apanten	2	3431	3431mu01	40	2	6
Comapa	1	San Cristobal	6	Santa Barbara	30	3502	3502mu01	38	2	5
Comapa	1	San Cristobal	6	Santa Barbara	30	3507	3507mu01	17	2	1
Comapa	1	San Cristobal	6	Santa Barbara	30	3515	3515mu01	35	2	3
Comapa	1	San Cristobal	6	Santa Barbara	30	3517	3517mu01	36	2	3
Comapa	1	El Carrizo	2	Copalapa	4	3530	3530mu01	30	2	5
Comapa	1	El Carrizo	2	El Pinito	16	3555	3555mu01	35	1	5
Comapa	1	El Carrizo	2	El Pinito	16	3560	3560mu01	22	2	1
Comapa	1	El Carrizo	2	El Pinito	16	3561	3561mu01	35	2	6
Comapa	1	San Jose	8	San Juan	28	3575	3575mu01	43	2	8
Comapa	1	San Jose	8	San Juan	28	3586	3586mu01	30	2	3
Comapa	1	San Jose	8	San Juan	28	3589	3589mu01	24	2	3
Comapa	1	San Jose	8	Almolonga	1	3602	3602mu01	37	2	2
Comapa	1	San Jose	8	Almolonga	1	3605	3605mu01	35	2	3
Comapa	1	San Jose	8	Almolonga	1	3608	3608mu01	30	2	3
Comapa	1	San Jose	8	Almolonga	1	3609	3609mu01	32	2	6
Comapa	1	San Jose	8	Almolonga	1	3612	3612mu01	31	2	6
Comapa	1	San Jose	8	Almolonga	1	3615	3615mu01	30	2	5
Comapa	1	San Jose	8	Almolonga	1	3618	3618mu01	28	2	4
Comapa	1	San Jose	8	Almolonga	1	3619	3619mu01	27	2	3
Comapa	1	El Carrizo	2	El Tepenance	17	3621	3621mu01	15	2	0
Comapa	1	El Carrizo	2	El Tepenance	17	3623	3623mu01	44	2	9
Comapa	1	El Carrizo	2	El Tepenance	17	3624	3624mu01	34	2	4
Comapa	1	El Carrizo	2	El Tepenance	17	3626	3626mu01	35	2	4
Comapa	1	El Carrizo	2	El Tepenance	17	3629	3629mu01	34	2	8
Comapa	1	El Carrizo	2	El Tepenance	17	3633	3633mu01	40	2	10
Comapa	1	El Carrizo	2	El Tepenance	17	3634	3634mu01	38	2	5
Comapa	1	El Carrizo	2	El Tepenance	17	3636	3636mu01	32	2	5
Comapa	1	El Carrizo	2	El Tepenance	17	3642	3642mu01	29	2	4
Comapa	1	El Carrizo	2	San Antonio	24	3650	3650mu01	27	2	2
Comapa	1	El Carrizo	2	San Antonio	24	3652	3652mu01	41	2	3
Comapa	1	El Carrizo	2	San Antonio	24	3653	3653mu01	22	2	0
Comapa	1	El Carrizo	2	San Antonio	24	3656	3656mu01	20	2	1
Comapa	1	El Carrizo	2	San Antonio	24	3659	3659mu01	22	2	1
Comapa	1	El Carrizo	2	San Antonio	24	3664	3664mu01	33	2	4
Comapa	1	El Carrizo	2	El Carrizo	8	3672	3672mu01	33	2	5
Comapa	1	El Carrizo	2	El Comalito	10	3681	3681mu01	41	1	5
Comapa	1	El Carrizo	2	El Carrizo	8	3169	3169mu01	27	2	3
Comapa	1	San Jose	8	Buena Vista	3	3718b	3718bmu01	21	2	2
Comapa	1	San Jose	8	Buena Vista	3	3726	3726mu01	17	2	0
Comapa	1	San Jose	8	Buena Vista	3	3730	3730mu01	37	2	3
Comapa	1	San Jose	8	Buena Vista	3	3733	3733mu01	36	2	7
Comapa	1	San Jose	8	Buena Vista	3	3734	3734mu01	39	2	5
Comapa	1	San Jose	8	Buena Vista	3	3740	3740mu01	35	2	8
Comapa	1	San Jose	8	El Anonito	6	3742	3742mu01	35	2	5
Comapa	1	San Jose	8	El Anonito	6	3749	3749mu01	32	2	4
Comapa	1	San Jose	8	El Anonito	6	3755	3755mu01	44	2	6
Comapa	1	San Jose	8	El Anonito	6	3758	3758mu01	39	2	7
Comapa	1	San Jose	8	El Anonito	6	3761	3761mu01	27	2	2
Comapa	1	San Jose	8	El Calvario	7	3770	3770mu01	38	2	5
Comapa	1	San Jose	8	El Calvario	7	3773	3773mu01	33	2	6
Comapa	1	San Jose	8	El Calvario	7	3779	3779mu01	29	2	3
Comapa	1	San Jose	8	El Calvario	7	3785	3785mu01	38	2	8
Comapa	1	San Jose	8	El Chinchintor	9	3789	3789mu01	40	2	8
Comapa	1	San Jose	8	El Chinchintor	9	3793	3793mu01	37	1	9
Comapa	1	San Jose	8	El Chinchintor	9	3797	3797mu01	30	2	4
Comapa	1	San Jose	8	El Chinchintor	9	3800	3800mu01	20	2	0
Comapa	1	San Jose	8	El Chinchintor	9	3809	3809mu01	34	1	4
Comapa	1	San Jose	8	El Chinchintor	9	3812	3812mu01	34	2	5
Comapa	1	El Carrizo	2	El Comalito	10	3816	3816mu01	30	2	6
Comapa	1	El Carrizo	2	El Comalito	10	3819	3819mu01	39	2	3
Comapa	1	El Carrizo	2	El Comalito	10	3823	3823mu01	23	2	2
Comapa	1	El Carrizo	2	El Comalito	10	3824	3823mu01	16	2	0
Comapa	1	El Carrizo	2	El Comalito	10	3826	3826mu01	37	2	4
Comapa	1	San Cristobal	6	Ixcanal II	19	3837	3837mu01	17	2	0
Comapa	1	San Cristobal	6	Ixcanal II	19	3845	3845mu01	35	2	0
Comapa	1	San Cristobal	6	Ixcanal II	19	3848	3848mu01	35	2	4
Comapa	1	San Cristobal	6	Ixcanal II	19	3853	3853mu01	28	2	3
Comapa	1	San Cristobal	6	Ixcanal II	19	3855	3855mu01	18	2	0
Comapa	1	San Cristobal	6	Ixcanal II	19	3857	3857mu01	19	2	0
Comapa	1	San Cristobal	6	Ixcanal II	19	3859	3859mu01	33	2	3
Comapa	1	El Carrizo	2	La Ceiba	20	3867	3867mu01	29	2	4
Comapa	1	El Carrizo	2	La Ceiba	20	3878	3878mu01	40	1	6
Comapa	1	El Carrizo	2	La Ceiba	20	3882	3882mu01	34	2	3
Comapa	1	San Cristobal	6	San Cristobal	25	3891	3891mu01	23	2	3
Comapa	1	San Cristobal	6	San Cristobal	25	3893	3893mu01	30	2	4
Comapa	1	San Cristobal	6	San Cristobal	25	3895	3895mu01	24	2	2
Comapa	1	San Cristobal	6	San Cristobal	25	3901	3901mu01	28	2	2
Comapa	1	San Cristobal	6	San Cristobal	25	3902	3902mu01	40	2	5
Comapa	1	San Cristobal	6	San Cristobal	25	3905	3905mu01	29	2	2
Comapa	1	San Jose	8	Apanten	2	3920	3920mu01	36	2	7
Comapa	1	San Jose	8	Apanten	2	3921	3921mu01	17	2	0
Comapa	1	El Carrizo	2	San Antonio	24	3146	4146mu01	28	2	0

## Sheet: Schoolchildren_15 years
Municipio_Name	ID_Municipio	Comunidad_Name	ID_Comunidad	Caserio_Name	ID_Caserio	ID_Participant	Year	ID_Year	ID_Sex	Age	ID_T.cruzi
Comapa	1	Estanzuela	11	Estanzuela	37	22-11-006-4518	1999	1	2	10	2
Comapa	1	Estanzuela	11	Estanzuela	37	22-11-006-4519	1999	1	2	9	2
Comapa	1	Estanzuela	11	Estanzuela	37	22-11-006-4520	1999	1	2	9	2
Comapa	1	Estanzuela	11	Estanzuela	37	22-11-006-4521	1999	1	2	9	2
Comapa	1	Estanzuela	11	Estanzuela	37	22-11-006-4522	1999	1	2	10	2
Comapa	1	Estanzuela	11	Estanzuela	37	22-11-006-4523	1999	1	2	9	2
Comapa	1	Estanzuela	11	Estanzuela	37	22-11-006-4524	1999	1	2	12	2
Comapa	1	Estanzuela	11	Estanzuela	37	22-11-006-4525	1999	1	2	11	2
Comapa	1	Estanzuela	11	Estanzuela	37	22-11-006-4526	1999	1	1	8	2
Comapa	1	Estanzuela	11	Estanzuela	37	22-11-006-4527	1999	1	1	11	2
Comapa	1	Estanzuela	11	Estanzuela	37	22-11-006-4528	1999	1	1	9	2
Comapa	1	Estanzuela	11	Estanzuela	37	22-11-006-4529	1999	1	1	8	2
Comapa	1	Estanzuela	11	Estanzuela	37	22-11-006-4530	1999	1	1	10	2
Comapa	1	Estanzuela	11	Estanzuela	37	22-11-006-4531	1999	1	1	8	2
Comapa	1	Estanzuela	11	Estanzuela	37	22-11-006-4532	1999	1	1	13	2
Comapa	1	Estanzuela	11	Estanzuela	37	22-11-006-4533	1999	1	1	9	2
Comapa	1	Estanzuela	11	Estanzuela	37	22-11-006-4534	1999	1	2	8	2
Comapa	1	Estanzuela	11	Estanzuela	37	22-11-006-4535	1999	1	2	9	2
Comapa	1	Estanzuela	11	Estanzuela	37	22-11-006-4536	1999	1	2	11	2
Comapa	1	Estanzuela	11	Estanzuela	37	22-11-006-4537	1999	1	2	10	2
Comapa	1	Estanzuela	11	Estanzuela	37	22-11-006-4538	1999	1	2	9	2
Comapa	1	Estanzuela	11	Estanzuela	37	22-11-006-4539	1999	1	2	9	2
Comapa	1	Estanzuela	11	Estanzuela	37	22-11-006-4540	1999	1	1	12	2
Comapa	1	Estanzuela	11	Estanzuela	37	22-11-006-4541	1999	1	1	11	2
Comapa	1	Estanzuela	11	Estanzuela	37	22-11-006-4542	1999	1	1	11	2
Comapa	1	Estanzuela	11	Estanzuela	37	22-11-006-4543	1999	1	1	9	2
Comapa	1	Estanzuela	11	Estanzuela	37	22-11-006-4544	1999	1	1	11	2
Comapa	1	Estanzuela	11	Estanzuela	37	22-11-006-4545	1999	1	1	9	2
Comapa	1	Estanzuela	11	Estanzuela	37	22-11-006-4546	1999	1	1	9	2
Comapa	1	Estanzuela	11	Estanzuela	37	22-11-006-4547	1999	1	1	8	1
Comapa	1	Estanzuela	11	Estanzuela	37	22-11-006-4548	1999	1	1	15	2
Comapa	1	Estanzuela	11	Estanzuela	37	22-11-006-4549	1999	1	2	13	2
Comapa	1	Estanzuela	11	Estanzuela	37	22-11-006-4550	1999	1	2	13	2
Comapa	1	Estanzuela	11	Estanzuela	37	22-11-006-4551	1999	1	2	12	2
Comapa	1	Estanzuela	11	Estanzuela	37	22-11-006-4552	1999	1	2	14	2
Comapa	1	Estanzuela	11	Estanzuela	37	22-11-006-4553	1999	1	2	11	2
Comapa	1	Estanzuela	11	Estanzuela	37	22-11-006-4554	1999	1	2	14	1
Comapa	1	Estanzuela	11	Estanzuela	37	22-11-006-4555	1999	1	2	13	2
Comapa	1	Estanzuela	11	Estanzuela	37	22-11-006-4556	1999	1	2	14	2
Comapa	1	Estanzuela	11	Estanzuela	37	22-11-006-4557	1999	1	1	15	2
Comapa	1	El Carrizo	2	El Carrizo	8	22-11-009-4558	1999	1	1	7	2
Comapa	1	El Carrizo	2	El Carrizo	8	22-11-009-4559	1999	1	1	9	2
Comapa	1	El Carrizo	2	El Carrizo	8	22-11-009-4560	1999	1	2	10	2
Comapa	1	El Carrizo	2	El Carrizo	8	22-11-009-4561	1999	1	1	8	2
Comapa	1	El Carrizo	2	El Carrizo	8	22-11-009-4562	1999	1	2	11	2
Comapa	1	El Carrizo	2	El Carrizo	8	22-11-009-4563	1999	1	2	9	2
Comapa	1	El Carrizo	2	El Carrizo	8	22-11-009-4564	1999	1	2	8	2
Comapa	1	El Carrizo	2	El Carrizo	8	22-11-009-4565	1999	1	2	10	2
Comapa	1	El Carrizo	2	El Carrizo	8	22-11-009-4566	1999	1	1	10	2
Comapa	1	El Carrizo	2	El Carrizo	8	22-11-009-4567	1999	1	1	8	2
Comapa	1	El Carrizo	2	El Carrizo	8	22-11-009-4568	1999	1	1	8	2
Comapa	1	El Carrizo	2	El Carrizo	8	22-11-009-4569	1999	1	2	8	2
Comapa	1	El Carrizo	2	El Carrizo	8	22-11-009-4570	1999	1	2	8	2
Comapa	1	El Carrizo	2	El Carrizo	8	22-11-009-4571	1999	1	2	10	2
Comapa	1	El Carrizo	2	El Carrizo	8	22-11-009-4572	1999	1	1	8	2
Comapa	1	El Carrizo	2	El Carrizo	8	22-11-009-4573	1999	1	1	9	2
Comapa	1	El Carrizo	2	El Carrizo	8	22-11-009-4574	1999	1	1	8	2
Comapa	1	El Carrizo	2	El Carrizo	8	22-11-009-4575	1999	1	2	9	2
Comapa	1	El Carrizo	2	El Carrizo	8	22-11-009-4576	1999	1	2	11	1
Comapa	1	El Carrizo	2	El Carrizo	8	22-11-009-4577	1999	1	2	10	2
Comapa	1	El Carrizo	2	El Carrizo	8	22-11-009-4578	1999	1	2	11	2
Comapa	1	El Carrizo	2	El Carrizo	8	22-11-009-4579	1999	1	2	11	2
Comapa	1	El Carrizo	2	El Carrizo	8	22-11-009-4580	1999	1	1	10	1
Comapa	1	El Carrizo	2	El Carrizo	8	22-11-009-4581	1999	1	1	11	2
Comapa	1	El Carrizo	2	El Carrizo	8	22-11-009-4582	1999	1	1	12	1
Comapa	1	El Carrizo	2	El Carrizo	8	22-11-009-4583	1999	1	2	12	2
Comapa	1	El Carrizo	2	El Carrizo	8	22-11-009-4584	1999	1	1	13	1
Comapa	1	El Carrizo	2	El Carrizo	8	22-11-009-4585	1999	1	1	12	2
Comapa	1	El Carrizo	2	El Carrizo	8	22-11-009-4586	1999	1	1	11	2
Comapa	1	El Carrizo	2	El Carrizo	8	22-11-009-4587	1999	1	2	13	1
Comapa	1	El Carrizo	2	El Carrizo	8	22-11-009-4588	1999	1	2	14	1
Comapa	1	El Carrizo	2	El Carrizo	8	22-11-009-4589	1999	1	1	13	2
Comapa	1	El Carrizo	2	El Carrizo	8	22-11-009-4590	1999	1	1	12	1
Comapa	1	El Carrizo	2	El Carrizo	8	22-11-009-4591	1999	1	1	15	2
Comapa	1	El Carrizo	2	El Carrizo	8	22-11-009-4592	1999	1	1	13	1
Comapa	1	El Carrizo	2	El Carrizo	8	22-11-009-4593	1999	1	2	12	2
Comapa	1	El Carrizo	2	El Carrizo	8	22-11-009-4594	1999	1	1	17	1
Comapa	1	El Carrizo	2	El Carrizo	8	22-11-009-4595	1999	1	1	11	2
Comapa	1	El Carrizo	2	El Carrizo	8	22-11-009-4596	1999	1	2	12	2
Comapa	1	El Carrizo	2	El Carrizo	8	22-11-009-4597	1999	1	2	14	2
Comapa	1	San Jose	8	Apanten	2		2007	2	2	7	2
Comapa	1	San Jose	8	Apanten	2		2007	2	2	7	2
Comapa	1	San Jose	8	Apanten	2		2007	2	2	7	2
Comapa	1	San Jose	8	Apanten	2		2007	2	1	7	2
Comapa	1	San Jose	8	Apanten	2		2007	2	2	8	2
Comapa	1	San Jose	8	Apanten	2		2007	2	2	8	2
Comapa	1	San Jose	8	Apanten	2		2007	2	1	8	2
Comapa	1	San Jose	8	Apanten	2		2007	2	1	9	2
Comapa	1	San Jose	8	Apanten	2		2007	2	2	11	2
Comapa	1	San Jose	8	Apanten	2		2007	2	2	11	2
Comapa	1	San Jose	8	Apanten	2		2007	2	2	12	2
Comapa	1	San Jose	8	Apanten	2		2007	2	2	12	2
Comapa	1	San Jose	8	Apanten	2		2007	2	2	14	2
Comapa	1	San Jose	8	Buena Vista	3		2007	2	1	7	2
Comapa	1	San Jose	8	Buena Vista	3		2007	2	1	8	2
Comapa	1	San Jose	8	Buena Vista	3		2007	2	1	9	2
Comapa	1	San Jose	8	Buena Vista	3		2007	2	2	9	2
Comapa	1	San Jose	8	Buena Vista	3		2007	2	2	9	2
Comapa	1	San Jose	8	Buena Vista	3		2007	2	2	8	1
Comapa	1	San Jose	8	Buena Vista	3		2007	2	1	10	2
Comapa	1	San Jose	8	Buena Vista	3		2007	2	1	10	2
Comapa	1	San Jose	8	Buena Vista	3		2007	2	1	11	2
Comapa	1	San Jose	8	Buena Vista	3		2007	2	2	11	2
Comapa	1	San Jose	8	Buena Vista	3		2007	2	2	11	2
Comapa	1	San Jose	8	Buena Vista	3		2007	2	2	12	2
Comapa	1	San Jose	8	Buena Vista	3		2007	2	1	12	2
Comapa	1	San Jose	8	Buena Vista	3		2007	2	1	13	2
Comapa	1	San Jose	8	Buena Vista	3		2007	2	1	13	2
Comapa	1	San Jose	8	Buena Vista	3		2007	2	2	14	2
Comapa	1	San Jose	8	Buena Vista	3		2007	2	2	14	2
Comapa	1	San Jose	8	El Chinchintor	9		2007	2	2	7	2
Comapa	1	San Jose	8	El Chinchintor	9		2007	2	2	7	2
Comapa	1	San Jose	8	El Chinchintor	9		2007	2	2	7	2
Comapa	1	San Jose	8	El Chinchintor	9		2007	2	1	7	2
Comapa	1	San Jose	8	El Chinchintor	9		2007	2	2	8	2
Comapa	1	San Jose	8	El Chinchintor	9		2007	2	2	8	2
Comapa	1	San Jose	8	El Chinchintor	9		2007	2	2	9	2
Comapa	1	San Jose	8	El Chinchintor	9		2007	2	2	11	2
Comapa	1	San Jose	8	El Chinchintor	9		2007	2	1	11	2
Comapa	1	San Jose	8	El Chinchintor	9		2007	2	2	12	2
Comapa	1	San Jose	8	El Chinchintor	9		2007	2	1	12	2
Comapa	1	San Jose	8	El Chinchintor	9		2007	2	2	14	2
Comapa	1	El Carrizo	2	El Comalito	10		2007	2	2	7	2
Comapa	1	El Carrizo	2	El Comalito	10		2007	2	1	8	1
Comapa	1	El Carrizo	2	El Comalito	10		2007	2	2	8	2
Comapa	1	El Carrizo	2	El Comalito	10		2007	2	2	8	2
Comapa	1	El Carrizo	2	El Comalito	10		2007	2	1	9	2
Comapa	1	El Carrizo	2	El Comalito	10		2007	2	1	9	2
Comapa	1	El Carrizo	2	El Comalito	10		2007	2	2	9	2
Comapa	1	El Carrizo	2	El Comalito	10		2007	2	2	12	2
Comapa	1	El Carrizo	2	El Comalito	10		2007	2	2	13	2
Comapa	1	El Carrizo	2	El Comalito	10		2007	2	2	14	2
Comapa	1	El Carrizo	2	El Comalito	10		2007	2	1	14	2
Comapa	1	El Carrizo	2	El Comalito	10		2007	2	1	8	2
Comapa	1	El Guachipilin	3	El Copalar	5		2007	2	1	8	2
Comapa	1	El Guachipilin	3	El Copalar	5		2007	2	2	8	2
Comapa	1	El Guachipilin	3	El Copalar	5		2007	2	2	8	2
Comapa	1	El Guachipilin	3	El Copalar	5		2007	2	2	9	2
Comapa	1	El Guachipilin	3	El Copalar	5		2007	2	2	9	2
Comapa	1	El Guachipilin	3	El Copalar	5		2007	2	1	10	2
Comapa	1	El Guachipilin	3	El Copalar	5		2007	2	1	11	2
Comapa	1	El Guachipilin	3	El Copalar	5		2007	2	1	11	2
Comapa	1	El Guachipilin	3	El Copalar	5		2007	2	2	11	2
Comapa	1	El Guachipilin	3	El Copalar	5		2007	2	2	12	2
Comapa	1	El Guachipilin	3	El Copalar	5		2007	2	2	13	2
Comapa	1	El Guachipilin	3	El Copalar	5		2007	2	2	13	2
Comapa	1	El Guachipilin	3	El Copalar	5		2007	2	2	13	2
Comapa	1			El Cuje	41		2007	2	1	7	2
Comapa	1			El Cuje	41		2007	2	1	9	2
Comapa	1			El Cuje	41		2007	2	2	10	2
Comapa	1			El Cuje	41		2007	2	2	10	2
Comapa	1			El Cuje	41		2007	2	2	12	2
Comapa	1			El Cuje	41		2007	2	2	13	2
Comapa	1			El Cuje	41		2007	2	1	14	2
Comapa	1	San Jose	8	El Matochal	14		2007	2	2	7	2
Comapa	1	San Jose	8	El Matochal	14		2007	2	2	8	2
Comapa	1	San Jose	8	El Matochal	14		2007	2	2	9	2
Comapa	1	San Jose	8	El Matochal	14		2007	2	1	9	2
Comapa	1	San Jose	8	El Matochal	14		2007	2	1	9	2
Comapa	1	San Jose	8	El Matochal	14		2007	2	1	9	2
Comapa	1	San Jose	8	El Matochal	14		2007	2	1	10	2
Comapa	1	San Jose	8	El Matochal	14		2007	2	2	10	2
Comapa	1	San Jose	8	El Matochal	14		2007	2	1	11	2
Comapa	1	San Jose	8	El Matochal	14		2007	2	2	12	2
Comapa	1	San Jose	8	El Matochal	14		2007	2	2	12	2
Comapa	1	San Jose	8	El Matochal	14		2007	2	1	12	2
Comapa	1	San Jose	8	El Matochal	14		2007	2	1	13	2
Comapa	1	San Jose	8	El Matochal	14		2007	2	1	13	1
Comapa	1	El Pinal	12	El Pinal	42		2007	2	2	7	2
Comapa	1	El Pinal	12	El Pinal	42		2007	2	2	7	2
Comapa	1	El Pinal	12	El Pinal	42		2007	2	2	7	2
Comapa	1	El Pinal	12	El Pinal	42		2007	2	1	7	2
Comapa	1	El Pinal	12	El Pinal	42		2007	2	1	7	2
Comapa	1	El Pinal	12	El Pinal	42		2007	2	1	7	2
Comapa	1	El Pinal	12	El Pinal	42		2007	2	2	8	2
Comapa	1	El Pinal	12	El Pinal	42		2007	2	2	10	2
Comapa	1	El Pinal	12	El Pinal	42		2007	2	1	10	2
Comapa	1	El Pinal	12	El Pinal	42		2007	2	1	10	2
Comapa	1	El Pinal	12	El Pinal	42		2007	2	1	10	2
Comapa	1	El Pinal	12	El Pinal	42		2007	2	1	10	2
Comapa	1	El Pinal	12	El Pinal	42		2007	2	2	11	2
Comapa	1	El Pinal	12	El Pinal	42		2007	2	2	11	2
Comapa	1	El Pinal	12	El Pinal	42		2007	2	2	12	2
Comapa	1	El Pinal	12	El Pinal	42		2007	2	2	13	2
Comapa	1	El Pinal	12	El Pinal	42		2007	2	2	14	2
Comapa	1	El Pinal	12	El Pinal	42		2007	2	2	14	2
Comapa	1	El Carrizo	2	El Pinito	16		2007	2	2	8	2
Comapa	1	El Carrizo	2	El Pinito	16		2007	2	1	8	2
Comapa	1	El Carrizo	2	El Pinito	16		2007	2	1	8	2
Comapa	1	El Carrizo	2	El Pinito	16		2007	2	1	8	2
Comapa	1	El Carrizo	2	El Pinito	16		2007	2	2	9	2
Comapa	1	El Carrizo	2	El Pinito	16		2007	2	2	9	2
Comapa	1	El Carrizo	2	El Pinito	16		2007	2	2	9	2
Comapa	1	El Carrizo	2	El Pinito	16		2007	2	1	9	1
Comapa	1	El Carrizo	2	El Pinito	16		2007	2	2	10	1
Comapa	1	El Carrizo	2	El Pinito	16		2007	2	2	10	2
Comapa	1	El Carrizo	2	El Pinito	16		2007	2	2	11	1
Comapa	1	El Carrizo	2	El Pinito	16		2007	2	1	11	2
Comapa	1	El Carrizo	2	El Pinito	16		2007	2	2	11	2
Comapa	1	El Carrizo	2	El Pinito	16		2007	2	2	12	1
Comapa	1	El Carrizo	2	El Pinito	16		2007	2	2	12	2
Comapa	1	El Carrizo	2	El Pinito	16		2007	2	2	12	2
Comapa	1			El Rodeo	43		2007	2	1	7	2
Comapa	1			El Rodeo	43		2007	2	1	8	2
Comapa	1			El Rodeo	43		2007	2	2	8	2
Comapa	1			El Rodeo	43		2007	2	1	10	2
Comapa	1			El Rodeo	43		2007	2	1	12	2
Comapa	1			El Rodeo	43		2007	2	1	12	2
Comapa	1	San Cristobal	6	Ixcanal I	18		2007	2	2	7	2
Comapa	1	San Cristobal	6	Ixcanal I	18		2007	2	1	7	2
Comapa	1	San Cristobal	6	Ixcanal I	18		2007	2	1	7	2
Comapa	1	San Cristobal	6	Ixcanal I	18		2007	2	2	8	2
Comapa	1	San Cristobal	6	Ixcanal I	18		2007	2	2	8	2
Comapa	1	San Cristobal	6	Ixcanal I	18		2007	2	2	8	2
Comapa	1	San Cristobal	6	Ixcanal I	18		2007	2	2	10	2
Comapa	1	San Cristobal	6	Ixcanal I	18		2007	2	2	11	1
Comapa	1	San Cristobal	6	Ixcanal I	18		2007	2	2	11	2
Comapa	1	San Cristobal	6	Ixcanal I	18		2007	2	2	11	2
Comapa	1	San Cristobal	6	Ixcanal I	18		2007	2	2	12	2
Comapa	1	San Cristobal	6	Ixcanal I	18		2007	2	1	12	2
Comapa	1	San Cristobal	6	Ixcanal I	18		2007	2	2	13	2
Comapa	1	San Cristobal	6	Ixcanal I	18		2007	2	1	13	2
Comapa	1			Las Crucitas	44		2007	2	2	7	2
Comapa	1			Las Crucitas	44		2007	2	2	7	2
Comapa	1			Las Crucitas	44		2007	2	2	7	2
Comapa	1			Las Crucitas	44		2007	2	2	8	2
Comapa	1			Las Crucitas	44		2007	2	1	8	2
Comapa	1			Las Crucitas	44		2007	2	2	13	2
Comapa	1			Las Crucitas	44		2007	2	2	13	2
Comapa	1			Las Crucitas	44		2007	2	1	14	2
Comapa	1	San Jose	8	Madre Cacao	21		2007	2	2	8	2
Comapa	1	San Jose	8	Madre Cacao	21		2007	2	1	8	2
Comapa	1	San Jose	8	Madre Cacao	21		2007	2	2	10	2
Comapa	1	San Jose	8	Madre Cacao	21		2007	2	2	12	2
Comapa	1	San Jose	8	Madre Cacao	21		2007	2	1	13	2
Comapa	1	San Jose	8	Madre Cacao	21		2007	2	2	14	2
Comapa	1	San Cristobal	6	Piedra Pintada	22		2007	2	2	7	2
Comapa	1	San Cristobal	6	Piedra Pintada	22		2007	2	1	7	2
Comapa	1	San Cristobal	6	Piedra Pintada	22		2007	2	1	7	2
Comapa	1	San Cristobal	6	Piedra Pintada	22		2007	2	2	8	2
Comapa	1	San Cristobal	6	Piedra Pintada	22		2007	2	2	8	2
Comapa	1	San Cristobal	6	Piedra Pintada	22		2007	2	1	9	2
Comapa	1	San Cristobal	6	Piedra Pintada	22		2007	2	2	9	2
Comapa	1	San Cristobal	6	Piedra Pintada	22		2007	2	2	10	2
Comapa	1	San Cristobal	6	Piedra Pintada	22		2007	2	1	11	2
Comapa	1	El Carrizo	2	Pozas Blancas	23		2007	2	2	9	2
Comapa	1	El Carrizo	2	Pozas Blancas	23		2007	2	2	9	2
Comapa	1	El Carrizo	2	Pozas Blancas	23		2007	2	2	9	2
Comapa	1	El Carrizo	2	Pozas Blancas	23		2007	2	2	9	2
Comapa	1	El Carrizo	2	Pozas Blancas	23		2007	2	1	9	2
Comapa	1	El Carrizo	2	Pozas Blancas	23		2007	2	1	10	2
Comapa	1	El Carrizo	2	Pozas Blancas	23		2007	2	2	12	2
Comapa	1	El Carrizo	2	Pozas Blancas	23		2007	2	2	12	2
Comapa	1	El Carrizo	2	Pozas Blancas	23		2007	2	2	12	2
Comapa	1	El Carrizo	2	Pozas Blancas	23		2007	2	1	13	2
Comapa	1	El Carrizo	2	San Antonio	24		2007	2	1	8	2
Comapa	1	El Carrizo	2	San Antonio	24		2007	2	2	8	2
Comapa	1	El Carrizo	2	San Antonio	24		2007	2	2	11	2
Comapa	1	El Carrizo	2	San Antonio	24		2007	2	2	11	2
Comapa	1	El Carrizo	2	San Antonio	24		2007	2	2	13	2
Comapa	1	El Carrizo	2	San Antonio	24		2007	2	1	14	2
Comapa	1	San Cristobal	6	San Cristobal	25		2007	2	1	7	2
Comapa	1	San Cristobal	6	San Cristobal	25		2007	2	1	7	2
Comapa	1	San Cristobal	6	San Cristobal	25		2007	2	2	7	2
Comapa	1	San Cristobal	6	San Cristobal	25		2007	2	1	8	2
Comapa	1	San Cristobal	6	San Cristobal	25		2007	2	1	8	2
Comapa	1	San Cristobal	6	San Cristobal	25		2007	2	2	9	2
Comapa	1	San Cristobal	6	San Cristobal	25		2007	2	2	9	2
Comapa	1	San Cristobal	6	San Cristobal	25		2007	2	2	10	2
Comapa	1	San Cristobal	6	San Cristobal	25		2007	2	2	10	2
Comapa	1	San Cristobal	6	San Cristobal	25		2007	2	2	10	2
Comapa	1	San Cristobal	6	San Cristobal	25		2007	2	1	11	2
Comapa	1	San Cristobal	6	San Cristobal	25		2007	2	2	12	2
Comapa	1	San Cristobal	6	San Cristobal	25		2007	2	2	12	2
Comapa	1	San Cristobal	6	San Cristobal	25		2007	2	1	12	2
Comapa	1	San Cristobal	6	San Cristobal	25		2007	2	1	12	1
Comapa	1	San Cristobal	6	San Cristobal	25		2007	2	2	13	2
Comapa	1			San Luis Naranjito	45		2007	2	2	7	2
Comapa	1			San Luis Naranjito	45		2007	2	2	9	2
Comapa	1			San Luis Naranjito	45		2007	2	2	9	2
Comapa	1			San Luis Naranjito	45		2007	2	1	9	2
Comapa	1			San Luis Naranjito	45		2007	2	2	10	2
Comapa	1			San Luis Naranjito	45		2007	2	2	10	2
Comapa	1			San Luis Naranjito	45		2007	2	1	10	2
Comapa	1			San Luis Naranjito	45		2007	2	2	13	2
Comapa	1			San Luis Naranjito	45		2007	2	1	13	2
Comapa	1			San Luis Naranjito	45		2007	2	1	13	2
Comapa	1	El Carrizo	2	San Ramon	29		2007	2	1	7	2
Comapa	1	El Carrizo	2	San Ramon	29		2007	2	2	9	2
Comapa	1	El Carrizo	2	San Ramon	29		2007	2	1	9	2
Comapa	1	El Carrizo	2	San Ramon	29		2007	2	2	10	2
Comapa	1	El Carrizo	2	San Ramon	29		2007	2	2	12	2
Comapa	1	El Carrizo	2	San Ramon	29		2007	2	2	12	2
Comapa	1	El Carrizo	2	San Ramon	29		2007	2	2	12	2
Comapa	1	El Carrizo	2	San Ramon	29		2007	2	2	14	2
Comapa	1	San Jose	8	Almolonga	1	3097ni01	2015	3	1	7	2
Comapa	1	San Jose	8	Almolonga	1	3098ni01	2015	3	1	13	2
Comapa	1	San Jose	8	Almolonga	1	3099ni01	2015	3	1	7	2
Comapa	1	San Jose	8	Almolonga	1	3107ni01	2015	3	1	9	2
Comapa	1	San Jose	8	Almolonga	1	3111ni01	2015	3	1	7	2
Comapa	1	San Jose	8	Almolonga	1	3114ni01	2015	3	1	13	2
Comapa	1	San Jose	8	Almolonga	1	3116ni01	2015	3	1	13	2
Comapa	1	San Jose	8	Almolonga	1	3606ni01	2015	3	1	13	1
Comapa	1	San Jose	8	Almolonga	1	3609ni01	2015	3	1	10	2
Comapa	1	San Jose	8	Almolonga	1	3615ni01	2015	3	1	13	2
Comapa	1	San Jose	8	Apanten	2	3418ni01	2015	3	1	8	2
Comapa	1	San Jose	8	Apanten	2	3424ni01	2015	3	1	7	2
Comapa	1	San Jose	8	Apanten	2	3431ni01	2015	3	1	8	2
Comapa	1	San Jose	8	Apanten	2	3920ni01	2015	3	1	8	2
Comapa	1	San Jose	8	Buena Vista	3	3224ni01	2015	3	1	9	2
Comapa	1	San Jose	8	Buena Vista	3	3225ni01	2015	3	1	14	2
Comapa	1	San Jose	8	Buena Vista	3	3227ni01	2015	3	1	8	2
Comapa	1	San Jose	8	Buena Vista	3	3229ni01	2015	3	1	9	2
Comapa	1	San Jose	8	Buena Vista	3	3232ni01	2015	3	1	12	2
Comapa	1	San Jose	8	Buena Vista	3	3234ni01	2015	3	1	11	2
Comapa	1	San Jose	8	Buena Vista	3	3236ni01	2015	3	1	8	2
Comapa	1	San Jose	8	Buena Vista	3	3237ni01	2015	3	1	7	2
Comapa	1	San Jose	8	Buena Vista	3	3730ni01	2015	3	1	10	2
Comapa	1	El Carrizo	2	Copalapa	4	3031ni01	2015	3	1	12	2
Comapa	1	El Carrizo	2	Copalapa	4	3032ni01	2015	3	1	7	2
Comapa	1	El Carrizo	2	Copalapa	4	3034ni01	2015	3	1	8	2
Comapa	1	El Carrizo	2	Copalapa	4	3041ni01	2015	3	1	7	2
Comapa	1	El Carrizo	2	Copalapa	4	3043ni01	2015	3	1	12	2
Comapa	1	El Carrizo	2	Copalapa	4	3045ni01	2015	3	1	7	2
Comapa	1	El Carrizo	2	Copalapa	4	3046ni01	2015	3	1	13	2
Comapa	1	El Carrizo	2	Copalapa	4	3526ni01	2015	3	1	10	2
Comapa	1	El Carrizo	2	Copalapa	4	3528ni01	2015	3	1	14	2
Comapa	1	El Carrizo	2	Copalapa	4	3529ni01	2015	3	1	10	2
Comapa	1	El Carrizo	2	Copalapa	4	3536ni01	2015	3	1	14	2
Comapa	1	El Carrizo	2	Copalapa	4	3538ni01	2015	3	1	11	2
Comapa	1	San Jose	8	El Anonito	6	3241ni01	2015	3	1	11	2
Comapa	1	San Jose	8	El Anonito	6	3243ni01	2015	3	1	12	2
Comapa	1	San Jose	8	El Anonito	6	3248ni01	2015	3	1	11	2
Comapa	1	San Jose	8	El Anonito	6	3252ni01	2015	3	1	8	2
Comapa	1	San Jose	8	El Anonito	6	3254ni01	2015	3	1	12	2
Comapa	1	San Jose	8	El Anonito	6	3256ni01	2015	3	1	8	2
Comapa	1	San Jose	8	El Anonito	6	3262ni01	2015	3	1	7	2
Comapa	1	San Jose	8	El Anonito	6	3742ni01	2015	3	1	14	2
Comapa	1	San Jose	8	El Anonito	6	3744ni01	2015	3	1	10	2
Comapa	1	San Jose	8	El Anonito	6	3757ni01	2015	3	1	10	2
Comapa	1	San Jose	8	El Anonito	6	3761ni01	2015	3	1	8	2
Comapa	1	San Jose	8	El Calvario	7	3269ni01	2015	3	1	12	2
Comapa	1	San Jose	8	El Calvario	7	3269ni01	2015	3	1	12	2
Comapa	1	San Jose	8	El Calvario	7	3274ni01	2015	3	1	12	2
Comapa	1	San Jose	8	El Calvario	7	3275ni01	2015	3	1	9	2
Comapa	1	San Jose	8	El Calvario	7	3280ni01	2015	3	1	14	2
Comapa	1	San Jose	8	El Calvario	7	3281ni01	2015	3	1	13	2
Comapa	1	San Jose	8	El Calvario	7	3776ni01	2015	3	1	9	2
Comapa	1	San Jose	8	El Calvario	7	3783ni01	2015	3	1	8	2
Comapa	1	San Jose	8	El Calvario	7	3785ni01	2015	3	1	12	2
Comapa	1	El Carrizo	2	El Carrizo	8	3179	2015	3	1	13	2
Comapa	1	El Carrizo	2	El Carrizo	8	3171ni01	2015	3	1	8	2
Comapa	1	El Carrizo	2	El Carrizo	8	3173ni01	2015	3	1	13	2
Comapa	1	El Carrizo	2	El Carrizo	8	3175ni01	2015	3	1	8	2
Comapa	1	El Carrizo	2	El Carrizo	8	3176ni01	2015	3	1	7	2
Comapa	1	El Carrizo	2	El Carrizo	8	3184ni01	2015	3	1	10	2
Comapa	1	El Carrizo	2	El Carrizo	8	3185ni01	2015	3	1	14	2
Comapa	1	El Carrizo	2	El Carrizo	8	3187ni01	2015	3	1	11	2
Comapa	1	El Carrizo	2	El Carrizo	8	3190ni01	2015	3	1	8	2
Comapa	1	El Carrizo	2	El Carrizo	8	3672ni01	2015	3	1	13	2
Comapa	1	El Carrizo	2	El Carrizo	8	3674Bni01	2015	3	1	8	2
Comapa	1	San Jose	8	El Chinchintor	9	3290ni01	2015	3	1	12	2
Comapa	1	San Jose	8	El Chinchintor	9	3295ni01	2015	3	1	14	2
Comapa	1	San Jose	8	El Chinchintor	9	3302ni01	2015	3	1	13	2
Comapa	1	San Jose	8	El Chinchintor	9	3306ni01	2015	3	1	8	2
Comapa	1	San Jose	8	El Chinchintor	9	3308ni01	2015	3	1	13	2
Comapa	1	San Jose	8	El Chinchintor	9	3789ni01	2015	3	1	10	2
Comapa	1	San Jose	8	El Chinchintor	9	3797ni01	2015	3	1	7	2
Comapa	1	San Jose	8	El Chinchintor	9	3809ni01	2015	3	1	7	2
Comapa	1	San Jose	8	El Chinchintor	9	3812ni01	2015	3	1	8	2
Comapa	1	El Carrizo	2	El Comalito	10	3313ni01	2015	3	1	13	2
Comapa	1	El Carrizo	2	El Comalito	10	3317ni01	2015	3	1	12	2
Comapa	1	El Carrizo	2	El Comalito	10	3327ni01	2015	3	1	14	2
Comapa	1	El Carrizo	2	El Comalito	10	3328ni01	2015	3	1	12	2
Comapa	1	El Carrizo	2	El Comalito	10	3330ni01	2015	3	1	14	2
Comapa	1	El Carrizo	2	El Comalito	10	3333ni01	2015	3	1	9	2
Comapa	1	El Carrizo	2	El Comalito	10	3335ni01	2015	3	1	12	2
Comapa	1	El Carrizo	2	El Comalito	10	3816ni01	2015	3	1	8	1
Comapa	1	El Carrizo	2	El Comalito	10	3818ni01	2015	3	1	11	1
Comapa	1	El Carrizo	2	El Comalito	10	3819ni01	2015	3	1	13	2
Comapa	1	El Carrizo	2	El Comalito	10	3821ni01	2015	3	1	13	2
Comapa	1	El Carrizo	2	El Comalito	10	3823ni01	2015	3	1	11	2
Comapa	1	El Carrizo	2	El Comalito	10	3824ni01	2015	3	1	12	2
Comapa	1	El Carrizo	2	El Comalito	10	3829ni01	2015	3	1	13	2
Comapa	1	El Carrizo	2	El Pinito	16	3049ni01	2015	3	1	9	2
Comapa	1	El Carrizo	2	El Pinito	16	3050ni01	2015	3	1	10	2
Comapa	1	El Carrizo	2	El Pinito	16	3052ni01	2015	3	1	10	2
Comapa	1	El Carrizo	2	El Pinito	16	3055ni01	2015	3	1	14	2
Comapa	1	El Carrizo	2	El Pinito	16	3057ni01	2015	3	1	9	2
Comapa	1	El Carrizo	2	El Pinito	16	3058ni01	2015	3	1	8	2
Comapa	1	El Carrizo	2	El Pinito	16	3068ni01	2015	3	1	11	2
Comapa	1	El Carrizo	2	El Pinito	16	3069ni01	2015	3	1	7	2
Comapa	1	El Carrizo	2	El Pinito	16	3070ni01	2015	3	1	14	2
Comapa	1	El Carrizo	2	El Pinito	16	3071ni01	2015	3	1	12	2
Comapa	1	El Carrizo	2	El Pinito	16	3560ni01	2015	3	1	7	2
Comapa	1	El Carrizo	2	El Tepenance	17	3121ni01	2015	3	1	14	2
Comapa	1	El Carrizo	2	El Tepenance	17	3127ni01	2015	3	1	14	2
Comapa	1	El Carrizo	2	El Tepenance	17	3132ni01	2015	3	1	8	2
Comapa	1	El Carrizo	2	El Tepenance	17	3139ni01	2015	3	1	10	2
Comapa	1	El Carrizo	2	El Tepenance	17	3143ni01	2015	3	1	10	2
Comapa	1	El Carrizo	2	El Tepenance	17	3144ni01	2015	3	1	14	2
Comapa	1	El Carrizo	2	El Tepenance	17	3622ni01	2015	3	1	9	2
Comapa	1	El Carrizo	2	El Tepenance	17	3623ni01	2015	3	1	10	2
Comapa	1	El Carrizo	2	El Tepenance	17	3624ni01	2015	3	1	12	2
Comapa	1	El Carrizo	2	El Tepenance	17	3630ni01	2015	3	1	10	2
Comapa	1	El Carrizo	2	El Tepenance	17	3631ni01	2015	3	1	7	2
Comapa	1	El Carrizo	2	El Tepenance	17	3642ni01	2015	3	1	9	2
Comapa	1	San Cristobal	6	Ixcanal II	19	3344ni01	2015	3	1	14	2
Comapa	1	San Cristobal	6	Ixcanal II	19	3352ni01	2015	3	1	13	2
Comapa	1	San Cristobal	6	Ixcanal II	19	3356ni01	2015	3	1	11	2
Comapa	1	San Cristobal	6	Ixcanal II	19	3357ni01	2015	3	1	14	1
Comapa	1	San Cristobal	6	Ixcanal II	19	3358ni01	2015	3	1	9	2
Comapa	1	San Cristobal	6	Ixcanal II	19	3837ni01	2015	3	1	12	2
Comapa	1	San Cristobal	6	Ixcanal II	19	3839ni01	2015	3	1	7	2
Comapa	1	San Cristobal	6	Ixcanal II	19	3840ni01	2015	3	1	12	2
Comapa	1	San Cristobal	6	Ixcanal II	19	3842ni01	2015	3	1	13	2
Comapa	1	San Cristobal	6	Ixcanal II	19	3843ni01	2015	3	1	9	2
Comapa	1	San Cristobal	6	Ixcanal II	19	3848ni01	2015	3	1	10	2
Comapa	1	San Cristobal	6	Ixcanal II	19	3854ni01	2015	3	1	7	2
Comapa	1	El Carrizo	2	La Ceiba	20	3362ni01	2015	3	1	8	2
Comapa	1	El Carrizo	2	La Ceiba	20	3374ni01	2015	3	1	12	2
Comapa	1	El Carrizo	2	La Ceiba	20	3375ni01	2015	3	1	14	2
Comapa	1	El Carrizo	2	La Ceiba	20	3380ni01	2015	3	1	13	2
Comapa	1	El Carrizo	2	La Ceiba	20	3865ni01	2015	3	1	13	2
Comapa	1	El Carrizo	2	La Ceiba	20	3867ni01	2015	3	1	11	2
Comapa	1	El Carrizo	2	La Ceiba	20	3871ni01	2015	3	1	7	2
Comapa	1	El Carrizo	2	La Ceiba	20	3878ni01	2015	3	1	7	2
Comapa	1	San Jose	8	Madre Cacao	21	3202ni01	2015	3	1	8	2
Comapa	1	San Jose	8	Madre Cacao	21	3203ni01	2015	3	1	10	2
Comapa	1	San Jose	8	Madre Cacao	21	3212ni01	2015	3	1	8	2
Comapa	1	San Jose	8	Madre Cacao	21	3215ni01	2015	3	1	12	2
Comapa	1	San Jose	8	Madre Cacao	21	3216ni01	2015	3	1	11	2
Comapa	1	El Carrizo	2	San Antonio	24	3149ni01	2015	3	1	14	2
Comapa	1	El Carrizo	2	San Antonio	24	3154ni01	2015	3	1	14	2
Comapa	1	El Carrizo	2	San Antonio	24	3160ni01	2015	3	1	12	2
Comapa	1	El Carrizo	2	San Antonio	24	3163ni01	2015	3	1	10	2
Comapa	1	El Carrizo	2	San Antonio	24	3168ni01	2015	3	1	7	2
Comapa	1	El Carrizo	2	San Antonio	24	3648ni01	2015	3	1	13	2
Comapa	1	El Carrizo	2	San Antonio	24	3653ni01b	2015	3	1	9	2
Comapa	1	El Carrizo	2	San Antonio	24	3659Bni01	2015	3	1	12	2
Comapa	1	San Cristobal	6	San Cristobal	25	3389ni01	2015	3	1	8	2
Comapa	1	San Cristobal	6	San Cristobal	25	3394ni01	2015	3	1	7	2
Comapa	1	San Cristobal	6	San Cristobal	25	3397ni01	2015	3	1	13	2
Comapa	1	San Cristobal	6	San Cristobal	25	3403ni01	2015	3	1	11	2
Comapa	1	San Cristobal	6	San Cristobal	25	3405ni01	2015	3	1	11	2
Comapa	1	San Cristobal	6	San Cristobal	25	3893ni01	2015	3	1	9	2
Comapa	1	San Cristobal	6	San Cristobal	25	3895Bni01	2015	3	1	14	2
Comapa	1	San Cristobal	6	San Cristobal	25	3899ni01	2015	3	1	12	2
Comapa	1	San Cristobal	6	San Cristobal	25	3901ni01	2015	3	1	9	2
Comapa	1	San Cristobal	6	San Cristobal	25	3906ni01	2015	3	1	7	2
Comapa	1	San Jose	8	San Juan	28	3080ni01	2015	3	1	8	2
Comapa	1	San Jose	8	San Juan	28	3083ni01	2015	3	1	7	2
Comapa	1	San Jose	8	San Juan	28	3085ni01	2015	3	1	10	2
Comapa	1	San Jose	8	San Juan	28	3088ni01	2015	3	1	13	2
Comapa	1	San Jose	8	San Juan	28	3089ni01	2015	3	1	12	2
Comapa	1	San Jose	8	San Juan	28	3091ni01	2015	3	1	14	2
Comapa	1	San Jose	8	San Juan	28	3092ni01	2015	3	1	9	2
Comapa	1	San Jose	8	San Juan	28	3094ni01	2015	3	1	12	2
Comapa	1	San Jose	8	San Juan	28	3575ni01	2015	3	1	14	2
Comapa	1	San Cristobal	6	Santa Barbara	30	3003ni01	2015	3	1	11	2
Comapa	1	San Cristobal	6	Santa Barbara	30	3011ni01	2015	3	1	13	2
Comapa	1	San Cristobal	6	Santa Barbara	30	3013ni01	2015	3	1	10	2
Comapa	1	San Cristobal	6	Santa Barbara	30	3014ni01	2015	3	1	12	2
Comapa	1	San Cristobal	6	Santa Barbara	30	3018ni01	2015	3	1	10	2
Comapa	1	San Cristobal	6	Santa Barbara	30	3023ni01	2015	3	1	14	2
Comapa	1	San Cristobal	6	Santa Barbara	30	3024ni01	2015	3	1	8	2
Comapa	1	San Cristobal	6	Santa Barbara	30	3502ni01	2015	3	1	13	2
Comapa	1	San Cristobal	6	Santa Barbara	30	3505ni01	2015	3	1	13	2
Comapa	1	San Cristobal	6	Santa Barbara	30	3515ni01	2015	3	1	14	2
Comapa	1	San Cristobal	6	Santa Barbara	30	3517ni01	2015	3	1	9	2
Comapa	1	San Cristobal	6	Santa Barbara	30	3520ni01	2015	3	1	7	2
Comapa	1	San Cristobal	6	Santa Barbara	30	3521ni01	2015	3	1	13	2
Comapa	1	San Jose	8	Almolonga	1	3103ni01	2015	3	2	10	2
Comapa	1	San Jose	8	Almolonga	1	3113ni01	2015	3	2	13	2
Comapa	1	San Jose	8	Almolonga	1	3120ni01	2015	3	2	11	2
Comapa	1	San Jose	8	Almolonga	1	3602ni01	2015	3	2	10	2
Comapa	1	San Jose	8	Almolonga	1	3608ni01	2015	3	2	9	2
Comapa	1	San Jose	8	Almolonga	1	3612ni01	2015	3	2	9	2
Comapa	1	San Jose	8	Almolonga	1	3617ni01	2015	3	2	8	2
Comapa	1	San Jose	8	Almolonga	1	3618ni01	2015	3	2	12	2
Comapa	1	San Jose	8	Almolonga	1	3629ni01	2015	3	2	10	2
Comapa	1	San Jose	8	Apanten	2	3409ni01	2015	3	2	12	2
Comapa	1	San Jose	8	Apanten	2	3410ni01	2015	3	2	10	2
Comapa	1	San Jose	8	Apanten	2	3411ni01	2015	3	2	13	2
Comapa	1	San Jose	8	Apanten	2	3413ni01	2015	3	2	12	2
Comapa	1	San Jose	8	Apanten	2	3421ni01	2015	3	2	13	2
Comapa	1	San Jose	8	Apanten	2	3423ni01	2015	3	2	13	2
Comapa	1	San Jose	8	Apanten	2	3425ni01	2015	3	2	14	2
Comapa	1	San Jose	8	Apanten	2	3426ni01	2015	3	2	12	2
Comapa	1	San Jose	8	Apanten	2	3427ni01	2015	3	2	10	2
Comapa	1	San Jose	8	Buena Vista	3	3222ni01	2015	3	2	8	2
Comapa	1	San Jose	8	Buena Vista	3	3231ni01	2015	3	2	12	2
Comapa	1	San Jose	8	Buena Vista	3	3239ni01	2015	3	2	9	2
Comapa	1	San Jose	8	Buena Vista	3	3717ni01	2015	3	2	14	2
Comapa	1	San Jose	8	Buena Vista	3	3718ni01	2015	3	2	14	2
Comapa	1	San Jose	8	Buena Vista	3	3728ni01	2015	3	2	13	2
Comapa	1	San Jose	8	Buena Vista	3	3736ni01	2015	3	2	12	2
Comapa	1	El Carrizo	2	Copalapa	4	3027ni01	2015	3	2	12	2
Comapa	1	El Carrizo	2	Copalapa	4	3030ni01	2015	3	2	7	2
Comapa	1	El Carrizo	2	Copalapa	4	3033ni01	2015	3	2	8	2
Comapa	1	El Carrizo	2	Copalapa	4	3037ni01	2015	3	2	9	2
Comapa	1	El Carrizo	2	Copalapa	4	3039ni01	2015	3	2	11	2
Comapa	1	El Carrizo	2	Copalapa	4	3040ni01	2015	3	2	14	2
Comapa	1	El Carrizo	2	Copalapa	4	3042ni01	2015	3	2	14	2
Comapa	1	El Carrizo	2	Copalapa	4	3044ni01	2015	3	2	12	2
Comapa	1	El Carrizo	2	Copalapa	4	3047ni01	2015	3	2	7	2
Comapa	1	El Carrizo	2	Copalapa	4	3525ni01	2015	3	2	9	2
Comapa	1	El Carrizo	2	Copalapa	4	3535ni01	2015	3	2	11	2
Comapa	1	San Jose	8	El Anonito	6	03253ni01	2015	3	2	9	2
Comapa	1	San Jose	8	El Anonito	6	3246ni01	2015	3	2	7	2
Comapa	1	San Jose	8	El Anonito	6	3250ni01	2015	3	2	8	2
Comapa	1	San Jose	8	El Anonito	6	3747ni01	2015	3	2	14	2
Comapa	1	San Jose	8	El Anonito	6	3749ni01	2015	3	2	7	2
Comapa	1	San Jose	8	El Anonito	6	3751ni01	2015	3	2	8	2
Comapa	1	San Jose	8	El Anonito	6	3755ni01	2015	3	2	8	2
Comapa	1	San Jose	8	El Anonito	6	3756ni01	2015	3	2	8	2
Comapa	1	San Jose	8	El Anonito	6	3758ni01	2015	3	2	8	2
Comapa	1	San Jose	8	El Calvario	7	3266ni01	2015	3	2	9	2
Comapa	1	San Jose	8	El Calvario	7	3267ni01	2015	3	2	7	2
Comapa	1	San Jose	8	El Calvario	7	3271ni01	2015	3	2	9	2
Comapa	1	San Jose	8	El Calvario	7	3284ni01	2015	3	2	14	2
Comapa	1	San Jose	8	El Calvario	7	3286ni01	2015	3	2	8	2
Comapa	1	San Jose	8	El Calvario	7	3287ni01	2015	3	2	13	2
Comapa	1	San Jose	8	El Calvario	7	3288ni01	2015	3	2	14	2
Comapa	1	San Jose	8	El Calvario	7	3764ni01	2015	3	2	13	2
Comapa	1	San Jose	8	El Calvario	7	3770ni01	2015	3	2	9	2
Comapa	1	San Jose	8	El Calvario	7	3772ni01	2015	3	2	8	2
Comapa	1	San Jose	8	El Calvario	7	3773ni01	2015	3	2	14	2
Comapa	1	San Jose	8	El Calvario	7	3778bni01	2015	3	2	12	1
Comapa	1	San Jose	8	El Calvario	7	3778ni01	2015	3	2	8	2
Comapa	1	San Jose	8	El Calvario	7	3779ni01	2015	3	2	8	2
Comapa	1	El Carrizo	2	El Carrizo	8	3181ni01	2015	3	2	12	2
Comapa	1	El Carrizo	2	El Carrizo	8	3186ni01	2015	3	2	12	2
Comapa	1	El Carrizo	2	El Carrizo	8	3188ni01	2015	3	2	13	2
Comapa	1	El Carrizo	2	El Carrizo	8	3189ni01	2015	3	2	12	2
Comapa	1	El Carrizo	2	El Carrizo	8	3191ni01	2015	3	2	13	2
Comapa	1	El Carrizo	2	El Carrizo	8	3192ni01	2015	3	2	13	2
Comapa	1	El Carrizo	2	El Carrizo	8	3669ni01	2015	3	2	10	2
Comapa	1	El Carrizo	2	El Carrizo	8	3670ni01	2015	3	2	13	2
Comapa	1	El Carrizo	2	El Carrizo	8	3680ni01	2015	3	2	9	2
Comapa	1	El Carrizo	2	El Carrizo	8	3683ni01	2015	3	2	9	2
Comapa	1	San Jose	8	El Chinchintor	9	3291ni01	2015	3	2	8	2
Comapa	1	San Jose	8	El Chinchintor	9	3294ni01	2015	3	2	8	2
Comapa	1	San Jose	8	El Chinchintor	9	3296ni01	2015	3	2	8	1
Comapa	1	San Jose	8	El Chinchintor	9	3303ni01	2015	3	2	14	2
Comapa	1	San Jose	8	El Chinchintor	9	3304ni01	2015	3	2	9	2
Comapa	1	San Jose	8	El Chinchintor	9	3305ni01	2015	3	2	12	2
Comapa	1	San Jose	8	El Chinchintor	9	3310ni01	2015	3	2	8	2
Comapa	1	San Jose	8	El Chinchintor	9	3311ni01	2015	3	2	14	2
Comapa	1	San Jose	8	El Chinchintor	9	3792ni01	2015	3	2	7	2
Comapa	1	San Jose	8	El Chinchintor	9	3793ni01	2015	3	2	9	2
Comapa	1	San Jose	8	El Chinchintor	9	3798ni01	2015	3	2	12	2
Comapa	1	San Jose	8	El Chinchintor	9	3800ni01	2015	3	2	14	2
Comapa	1	San Jose	8	El Chinchintor	9	3801ni01	2015	3	2	9	2
Comapa	1	San Jose	8	El Chinchintor	9	3807ni01	2015	3	2	9	2
Comapa	1	El Carrizo	2	El Comalito	10	3314ni01	2015	3	2	7	2
Comapa	1	El Carrizo	2	El Comalito	10	3320ni01	2015	3	2	13	2
Comapa	1	El Carrizo	2	El Comalito	10	3331ni01	2015	3	2	11	1
Comapa	1	El Carrizo	2	El Comalito	10	3332ni01	2015	3	2	8	2
Comapa	1	El Carrizo	2	El Comalito	10	3336ni01	2015	3	2	13	2
Comapa	1	El Carrizo	2	El Comalito	10	3678ni01	2015	3	2	13	2
Comapa	1	El Carrizo	2	El Comalito	10	3822ni01	2015	3	2	13	2
Comapa	1	El Carrizo	2	El Comalito	10	3826ni01	2015	3	2	13	2
Comapa	1	El Carrizo	2	El Comalito	10	3834ni01	2015	3	2	9	2
Comapa	1	El Carrizo	2	El Pinito	16	3556ni01	2015	3	2	7	2
Comapa	1	El Carrizo	2	El Pinito	16	3054ni01	2015	3	2	10	2
Comapa	1	El Carrizo	2	El Pinito	16	3059ni01	2015	3	2	14	2
Comapa	1	El Carrizo	2	El Pinito	16	3063ni01	2015	3	2	13	2
Comapa	1	El Carrizo	2	El Pinito	16	3064ni01	2015	3	2	9	2
Comapa	1	El Carrizo	2	El Pinito	16	3065ni01	2015	3	2	10	2
Comapa	1	El Carrizo	2	El Pinito	16	3072ni01	2015	3	2	12	2
Comapa	1	El Carrizo	2	El Pinito	16	3551ni01	2015	3	2	8	2
Comapa	1	El Carrizo	2	El Pinito	16	3561ni01	2015	3	2	9	2
Comapa	1	El Carrizo	2	El Tepenance	17	3636ni01	2015	3	2	10	2
Comapa	1	El Carrizo	2	El Tepenance	17	3125ni01	2015	3	2	10	2
Comapa	1	El Carrizo	2	El Tepenance	17	3126ni01	2015	3	2	7	2
Comapa	1	El Carrizo	2	El Tepenance	17	3128ni01	2015	3	2	10	2
Comapa	1	El Carrizo	2	El Tepenance	17	3137ni01	2015	3	2	8	2
Comapa	1	El Carrizo	2	El Tepenance	17	3140ni01	2015	3	2	10	2
Comapa	1	El Carrizo	2	El Tepenance	17	3629ni01	2015	3	2	10	2
Comapa	1	El Carrizo	2	El Tepenance	17	3633ni01	2015	3	2	12	2
Comapa	1	El Carrizo	2	El Tepenance	17	3634ni01	2015	3	2	14	2
Comapa	1	El Carrizo	2	El Tepenance	17	3641ni01	2015	3	2	7	2
Comapa	1	San Cristobal	6	Ixcanal II	19	3338ni01	2015	3	2	11	2
Comapa	1	San Cristobal	6	Ixcanal II	19	3347ni01	2015	3	2	10	2
Comapa	1	San Cristobal	6	Ixcanal II	19	3349ni01	2015	3	2	13	2
Comapa	1	San Cristobal	6	Ixcanal II	19	3350ni01	2015	3	2	9	2
Comapa	1	San Cristobal	6	Ixcanal II	19	3351ni01	2015	3	2	12	2
Comapa	1	San Cristobal	6	Ixcanal II	19	3841ni01	2015	3	2	12	2
Comapa	1	San Cristobal	6	Ixcanal II	19	3845ni01	2015	3	2	7	2
Comapa	1	San Cristobal	6	Ixcanal II	19	3853ni01	2015	3	2	10	2
Comapa	1	San Cristobal	6	Ixcanal II	19	3855Bni01	2015	3	2	14	2
Comapa	1	San Cristobal	6	Ixcanal II	19	3859ni01	2015	3	2	8	2
Comapa	1	El Carrizo	2	La Ceiba	20	3361ni01	2015	3	2	13	2
Comapa	1	El Carrizo	2	La Ceiba	20	3364ni01	2015	3	2	8	2
Comapa	1	El Carrizo	2	La Ceiba	20	3366nl01	2015	3	2	13	2
Comapa	1	El Carrizo	2	La Ceiba	20	3369ni01	2015	3	2	7	2
Comapa	1	El Carrizo	2	La Ceiba	20	3370ni01	2015	3	2	11	2
Comapa	1	El Carrizo	2	La Ceiba	20	3373ni01	2015	3	2	7	2
Comapa	1	El Carrizo	2	La Ceiba	20	3376ni01	2015	3	2	8	2
Comapa	1	El Carrizo	2	La Ceiba	20	3381ni01	2015	3	2	9	2
Comapa	1	El Carrizo	2	La Ceiba	20	3383ni01	2015	3	2	8	2
Comapa	1	El Carrizo	2	La Ceiba	20	3877ni01	2015	3	2	7	2
Comapa	1	El Carrizo	2	La Ceiba	20	3882ni01	2015	3	2	10	2
Comapa	1	San Jose	8	Madre Cacao	21	3197ni01	2015	3	2	9	2
Comapa	1	San Jose	8	Madre Cacao	21	3198ni01	2015	3	2	12	2
Comapa	1	San Jose	8	Madre Cacao	21	3200ni01	2015	3	2	11	2
Comapa	1	San Jose	8	Madre Cacao	21	3204ni01	2015	3	2	13	2
Comapa	1	San Jose	8	Madre Cacao	21	3205ni01	2015	3	2	10	2
Comapa	1	San Jose	8	Madre Cacao	21	3206ni01	2015	3	2	12	2
Comapa	1	San Jose	8	Madre Cacao	21	3207ni01	2015	3	2	10	2
Comapa	1	San Jose	8	Madre Cacao	21	3210ni01	2015	3	2	13	2
Comapa	1	El Carrizo	2	San Antonio	24	3151ni01	2015	3	2	13	2
Comapa	1	El Carrizo	2	San Antonio	24	3155ni01	2015	3	2	9	2
Comapa	1	El Carrizo	2	San Antonio	24	3156ni01	2015	3	2	9	2
Comapa	1	El Carrizo	2	San Antonio	24	3164ni01	2015	3	2	12	2
Comapa	1	El Carrizo	2	San Antonio	24	3166ni01	2015	3	2	7	2
Comapa	1	El Carrizo	2	San Antonio	24	3646ni01	2015	3	2	8	2
Comapa	1	El Carrizo	2	San Antonio	24	3650ni01	2015	3	2	9	2
Comapa	1	El Carrizo	2	San Antonio	24	3652ni01	2015	3	2	7	2
Comapa	1	El Carrizo	2	San Antonio	24	3662ni01	2015	3	2	7	2
Comapa	1	San Cristobal	6	San Cristobal	25	3390ni01	2015	3	2	13	2
Comapa	1	San Cristobal	6	San Cristobal	25	3391ni01	2015	3	2	7	2
Comapa	1	San Cristobal	6	San Cristobal	25	3392ni01	2015	3	2	14	2
Comapa	1	San Cristobal	6	San Cristobal	25	3400ni01	2015	3	2	7	2
Comapa	1	San Cristobal	6	San Cristobal	25	3404ni01	2015	3	2	9	2
Comapa	1	San Cristobal	6	San Cristobal	25	3885ni01	2015	3	2	14	2
Comapa	1	San Cristobal	6	San Cristobal	25	3888ni01	2015	3	2	13	2
Comapa	1	San Cristobal	6	San Cristobal	25	3896ni01	2015	3	2	11	2
Comapa	1	San Cristobal	6	San Cristobal	25	3898ni01	2015	3	2	10	2
Comapa	1	San Cristobal	6	San Cristobal	25	3902ni01	2015	3	2	7	2
Comapa	1	San Jose	8	San Juan	28	3073ni01	2015	3	2	10	2
Comapa	1	San Jose	8	San Juan	28	3076ni01	2015	3	2	13	2
Comapa	1	San Jose	8	San Juan	28	3077ni01	2015	3	2	7	2
Comapa	1	San Jose	8	San Juan	28	3078ni01	2015	3	2	10	2
Comapa	1	San Jose	8	San Juan	28	3079ni01	2015	3	2	7	2
Comapa	1	San Jose	8	San Juan	28	3082ni01	2015	3	2	9	2
Comapa	1	San Jose	8	San Juan	28	3084ni01	2015	3	2	14	2
Comapa	1	San Jose	8	San Juan	28	3087ni01	2015	3	2	11	2
Comapa	1	San Jose	8	San Juan	28	3090ni01	2015	3	2	14	2
Comapa	1	San Jose	8	San Juan	28	3093ni01	2015	3	2	7	2
Comapa	1	San Jose	8	San Juan	28	3095ni01	2015	3	2	9	2
Comapa	1	San Jose	8	San Juan	28	3574ni01	2015	3	2	10	2
Comapa	1	San Jose	8	San Juan	28	3586ni01	2015	3	2	13	2
Comapa	1	San Cristobal	6	Santa Barbara	30	3006ni01	2015	3	2	13	2
Comapa	1	San Cristobal	6	Santa Barbara	30	3010ni01	2015	3	2	10	2
Comapa	1	San Cristobal	6	Santa Barbara	30	3012ni01	2015	3	2	11	2
Comapa	1	San Cristobal	6	Santa Barbara	30	3016ni01	2015	3	2	12	2
Comapa	1	San Cristobal	6	Santa Barbara	30	3019ni01	2015	3	2	10	2
Comapa	1	San Cristobal	6	Santa Barbara	30	3501ni01	2015	3	2	10	2
Comapa	1	San Cristobal	6	Santa Barbara	30	3504ni01	2015	3	2	7	2
Comapa	1	San Cristobal	6	Santa Barbara	30	3507ni01	2015	3	2	12	2
Comapa	1	San Cristobal	6	Santa Barbara	30	3509ni01	2015	3	2	7	2
Comapa	1	San Cristobal	6	Santa Barbara	30	3519ni01	2015	3	2	9	2
Comapa	1	San Cristobal	6	Santa Barbara	30	3522ni01	2015	3	2	13	2
